# Supplementary material for: Genomic revisitation and reclassification of the genus Providencia
Source: mSphere. 2024 Feb 27;9(3):e00731-23. doi: 10.1128/msphere.00731-23 (PMC10964429; doi:10.1128/msphere.00731-23)
Supplement: Data S1 — Metadata for the isolates included in this study. [file msphere.00731-23-s0001.xlsx]

## Sheet: Sheet1
Genome	Phylogroup	Cluster	Species	Labelled organism_name	Bioproject	Biosample	Labelled Genome Name	Host	Date	Country
GCA_027286065.1	1	4	Providencia stuartii	Providencia stuartii	PRJNA812595	SAMN20960141		Human	2021	USA
GCA_015965535.1	1	4	Providencia stuartii	Providencia stuartii	PRJNA514245	SAMEA5949564		Human	2015	Germany
GCA_002983665.1	1	4	Providencia stuartii	Providencia stuartii	PRJNA231221	SAMN06173304	Providencia stuartii strain FDAARGOS_291	Human	2014	USA
GCA_015739395.1	1	4	Providencia stuartii	Providencia stuartii	PRJNA475751	SAMN12220721	Providencia stuartii strain PRV00013	Human	2018	USA
GCA_001463005.1	1	4	Providencia stuartii	Providencia stuartii	PRJNA295003	SAMN04158301		Human	2012	Norway
GCA_018068225.1	1	4	Providencia stuartii	Providencia stuartii	PRJNA288601	SAMN18511047	Providencia stuartii strain 2020EL-00072	Human	2020	USA
GCA_015739445.1	1	4	Providencia stuartii	Providencia stuartii	PRJNA475751	SAMN12220719	Providencia stuartii strain PRV00011	Human	2018	USA
GCA_010320365.1	1	4	Providencia stuartii	Providencia stuartii	PRJDB8793	SAMD00185880	Providencia stuartii strain BML2537	Human	2018	Japan
GCA_017152445.1	1	4	Providencia stuartii	Providencia stuartii	PRJNA475751	SAMN17965018	Providencia stuartii strain PRV00024	Human	2019	USA
GCA_028482365.1	1	4	Providencia stuartii	Providencia sp. PROV122	PRJNA828374	SAMN28698495		Human		China
GCA_012956045.1	1	4	Providencia stuartii	Providencia stuartii	PRJNA627256	SAMN14657166	Providencia stuartii strain PS901	Human	2019	Peru
GCA_000259175.1	1	4	Providencia stuartii	Providencia stuartii MRSN 2154	PRJNA88059	SAMN02604304	Providencia stuartii MRSN 2154	Human	2011	Afghanistan
GCA_028477825.1	1	4	Providencia stuartii	Providencia sp. PROV267	PRJNA828374	SAMN28698617		Human	2017	China
GCA_006517525.1	1	4	Providencia stuartii	Providencia stuartii	PRJNA473356	SAMN09272521	Providencia stuartii strain 4595 strain not applicable	Human	2016	Brazil
GCA_016075855.1	1	4	Providencia stuartii	Providencia stuartii	PRJNA514245	SAMN05581776		Human	2012	USA
GCA_023572545.1	1	4	Providencia stuartii	Providencia thailandensis	PRJNA677881	SAMN27549411	Providencia thailandensis CCBH27025	Human	2019	Brazil
GCA_029075615.1	1	4	Providencia stuartii	Providencia thailandensis	PRJNA940352	SAMN33562113		Human	2022	Poland
GCA_019334265.1	1	4	Providencia stuartii	Providencia stuartii	PRJNA288601	SAMN20244338	Providencia stuartii strain 2021EL-01138	Human	2021	USA
GCA_026274345.1	1	4	Providencia stuartii	Providencia stuartii	PRJNA897803	SAMN31580407		Insect	2022	China
GCA_002947315.1	1	4	Providencia stuartii	Providencia stuartii	PRJNA292901	SAMN04014867	Providencia stuartii strain AR_0026
GCA_001888205.1	1	4	Providencia stuartii	Providencia stuartii	PRJNA340005	SAMN05629093		Human	1983	USA
GCA_015739525.1	1	4	Providencia stuartii	Providencia stuartii	PRJNA475751	SAMN10435853	Providencia stuartii strain PRV00005	Human	2018	USA
GCA_013166725.1	1	4	Providencia stuartii	Providencia stuartii	PRJNA630467	SAMN14838187	Providencia stuartii strain Ps850	Human	2018	Argentina
GCA_016128115.1	1	4	Providencia stuartii	Providencia stuartii	PRJNA231221	SAMN16357209	Providencia stuartii strain FDAARGOS_1040 strain Not applicable			USA
GCA_009706235.1	1	4	Providencia stuartii	Providencia stuartii	PRJNA580371	SAMN13156005	Providencia stuartii strain wls1945			Poland
GCA_015739565.1	1	4	Providencia stuartii	Providencia stuartii	PRJNA475751	SAMN10435851	Providencia stuartii strain PRV00003	Human	2017	USA
GCA_029075875.1	1	4	Providencia stuartii	Providencia thailandensis	PRJNA940352	SAMN33562115		Human	2022	Poland
GCA_018128385.1	1	4	Providencia stuartii	Providencia stuartii	PRJNA698767	SAMN17736026	Providencia stuartii strain 3347685	Human	2020	Switzerland
GCA_015739495.1	1	4	Providencia stuartii	Providencia stuartii	PRJNA475751	SAMN10435855	Providencia stuartii strain PRV00007	Human	2018	USA
GCA_028482435.1	1	4	Providencia stuartii	Providencia sp. PROV119	PRJNA828374	SAMN28698492		Human		China
GCA_028477885.1	1	4	Providencia stuartii	Providencia sp. PROV263	PRJNA828374	SAMN28698613		Human	2014	China
GCA_026011655.1	1	4	Providencia stuartii	Providencia stuartii	PRJDB13833	SAMD00510912	Providencia stuartii TUM13237			Japan
GCA_009706605.1	1	4	Providencia stuartii	Providencia stuartii	PRJNA580371	SAMN13155985	Providencia stuartii strain wls1918		2021	Poland
GCA_015739585.1	1	4	Providencia stuartii	Providencia stuartii	PRJNA475751	SAMN10435852	Providencia stuartii strain PRV00004	Human	2017	USA
GCA_028480005.1	1	4	Providencia stuartii	Providencia sp. PROV187	PRJNA828374	SAMN28698551		Human	2016	China
GCA_026011355.1	1	4	Providencia stuartii	Providencia stuartii	PRJDB13833	SAMD00510897	Providencia stuartii TUM13246			Japan
GCA_002886955.1	1	4	Providencia stuartii	Providencia stuartii	PRJNA416908	SAMN07974484	Providencia stuartii strain YD789-2	Human		USA
GCA_000783455.2	1	4	Providencia stuartii	Providencia stuartii	PRJNA231221	SAMN02934542		Human	2013
GCA_009706655.1	1	4	Providencia stuartii	Providencia stuartii	PRJNA580371	SAMN13155981	Providencia stuartii strain wls1913			Poland
GCA_009706265.1	1	4	Providencia stuartii	Providencia stuartii	PRJNA580371	SAMN13156001	Providencia stuartii strain wls1941			Poland
GCA_029075765.1	1	4	Providencia stuartii	Providencia thailandensis	PRJNA940352	SAMN33562114		Human	2022	Poland
GCA_900455285.1	1	4	Providencia stuartii	Providencia stuartii	PRJEB6403	SAMEA104200685	Providencia stuartii strain NCTC12257	Human		UK
GCA_023520575.1	1	4	Providencia stuartii	Providencia stuartii	PRJNA837367	SAMN28204728	Providencia stuartii P14	Human	2020	China
GCA_028477925.1	1	4	Providencia stuartii	Providencia sp. PROV262	PRJNA828374	SAMN28698612		Human	2014	China
GCA_017152365.1	1	4	Providencia stuartii	Providencia stuartii	PRJNA475751	SAMN17965016	Providencia stuartii strain PRV00022	Human	2019	USA
GCA_029075755.1	1	4	Providencia stuartii	Providencia thailandensis	PRJNA940352	SAMN33562110		Human	2022	Poland
GCA_902373775.1	1	4	Providencia stuartii	Providencia stuartii	PRJEB33885	SAMEA5850810	Providencia stuartii strain MGYG-HGUT-01307	Human
GCA_028477905.1	1	4	Providencia stuartii	Providencia sp. PROV264	PRJNA828374	SAMN28698614		Human	2014	China
GCA_016623625.1	1	4	Providencia stuartii	Providencia stuartii	PRJNA231221	SAMN16357204	Providencia stuartii strain FDAARGOS_1035			USA
GCA_028477945.1	1	4	Providencia stuartii	Providencia sp. PROV261	PRJNA828374	SAMN28698611		Human	2014	China
GCA_029075585.1	1	4	Providencia stuartii	Providencia thailandensis	PRJNA940352	SAMN33562116		Human	2022	Poland
GCA_000754345.1	1	4	Providencia stuartii	Providencia stuartii	PRJNA244575	SAMN02904571	Providencia stuartii strain 33672
GCA_001968995.1	1	4	Providencia stuartii	Providencia stuartii	PRJNA357711	SAMN06159664		Human	2013	Greece
GCA_010669105.1	1	4	Providencia stuartii	Providencia stuartii	PRJNA605087	SAMN14048635	Providencia stuartii strain MF1	Effluent	2018	China
GCA_028482395.1	1	4	Providencia stuartii	Providencia sp. PROV121	PRJNA828374	SAMN28698494		Human		China
GCA_029075685.1	1	4	Providencia stuartii	Providencia thailandensis	PRJNA940352	SAMN33562111		Human	2022	Poland
GCA_018069395.1	1	4	Providencia stuartii	Providencia stuartii	PRJNA288601	SAMN18510987	Providencia stuartii strain 2020EL-00004	Human	2019	USA
GCA_014652175.1	1	4	Providencia stuartii	Providencia thailandensis	PRJDB10508	SAMD00245604	Providencia thailandensis strain KCTC 23281
GCA_000154865.1	1	4	Providencia stuartii	Providencia stuartii ATCC 25827	PRJNA20553	SAMN00000020	Providencia stuartii ATCC 25827	Human		USA
GCA_029075605.1	1	4	Providencia stuartii	Providencia thailandensis	PRJNA940352	SAMN33562109		Human	2022	Poland
GCA_028477805.1	1	4	Providencia stuartii	Providencia sp. PROV268	PRJNA828374	SAMN28698618		Human	2018	China
GCA_017152395.1	1	4	Providencia stuartii	Providencia stuartii	PRJNA475751	SAMN17965017	Providencia stuartii strain PRV00023	Human	2019	USA
GCA_028477385.1	1	4	Providencia stuartii	Providencia sp. PROV271	PRJNA828374	SAMN28698621		Human		China
GCA_029075645.1	1	4	Providencia stuartii	Providencia thailandensis	PRJNA940352	SAMN33562112		Human	2022	Poland
GCA_013166755.1	1	4	Providencia stuartii	Providencia stuartii	PRJNA630467	SAMN14838135	Providencia stuartii strain Ps848	Human	2018	Argentina
GCA_026009095.1	1	4	Providencia stuartii	Providencia stuartii	PRJDB13833	SAMD00510775	Providencia stuartii TUM3764		2007	Japan
GCA_015832305.1	1	4	Providencia stuartii	Providencia sp. 2.29	PRJNA679715	SAMN16844571	Providencia sp. 2.29	Animal	2019	China
GCA_028478105.1	1	4	Providencia stuartii	Providencia sp. PROV250	PRJNA828374	SAMN28698603		Human		China
GCA_024654725.1	1	4	Providencia stuartii	Providencia stuartii	PRJNA851374	SAMN29222022	Providencia stuartii PS0001	Human	2018	Ghana
GCA_029075745.1	1	4	Providencia stuartii	Providencia thailandensis	PRJNA940352	SAMN33562117		Human	2022	Poland
GCA_027286045.1	1	4	Providencia stuartii	Providencia stuartii	PRJNA812595	SAMN20674993		Human	2021	USA
GCA_028482385.1	1	4	Providencia stuartii	Providencia sp. PROV120	PRJNA828374	SAMN28698493		Human		China
GCA_020531885.1	1	4	Providencia stuartii	Providencia stuartii	PRJNA288601	SAMN22215868		Human	2021	USA
GCA_029350705.1	1	4	Providencia stuartii	Providencia thailandensis	PRJNA934295	SAMN33270304		Human	2022	France
GCA_009706595.1	1	4	Providencia stuartii	Providencia stuartii	PRJNA580371	SAMN13155983	Providencia stuartii strain wls1915			Poland
GCA_026011675.1	1	4	Providencia stuartii	Providencia stuartii	PRJDB13833	SAMD00510913	Providencia stuartii TUM13238			Japan
GCA_002206175.2	1	4	Providencia stuartii	Providencia stuartii	PRJNA231221	SAMN06173307	Providencia stuartii strain FDAARGOS_294	Human		USA
GCA_017152355.1	1	4	Providencia stuartii	Providencia stuartii	PRJNA475751	SAMN17965015	Providencia stuartii strain PRV00021	Human	2019	USA
GCA_026009575.1	1	4	Providencia stuartii	Providencia stuartii	PRJDB13833	SAMD00510804	Providencia stuartii TUM13241			Japan
GCA_017153315.1	1	4	Providencia stuartii	Providencia stuartii	PRJNA475751	SAMN17965019	Providencia stuartii strain PRV00025	Human	2019	USA
GCA_027286025.1	1	4	Providencia stuartii	Providencia stuartii	PRJNA812595	SAMN17039451		Human	2020	USA
GCA_028480065.1	1	4	Providencia stuartii	Providencia sp. PROV189	PRJNA828374	SAMN28698552		Human		China
GCA_001558855.2	1	4	Providencia stuartii	Providencia stuartii	PRJNA231221	SAMN03996292		Human	2014
GCA_016076175.1	1	4	Providencia stuartii	Providencia stuartii	PRJNA514245	SAMN05581777		Human	2011	China
GCA_008693805.1	1	4	Providencia stuartii	Providencia stuartii	PRJNA231221	SAMN11056360	Providencia stuartii strain FDAARGOS_645 strain Not applicable	Human		USA
GCA_001267785.1	1	4	Providencia stuartii	Providencia stuartii	PRJNA291202	SAMN03940593		Human	2014	Portugal
D5720	1	4	Providencia stuartii	Providencia stuartii	PRJNA983084			Human	2022	China
GCA_028480925.1	2	1	Taxon 7	Providencia sp. PROV154	PRJNA828374	SAMN28698526		Human	2017	China
GCA_009706165.1	2	1	Taxon 7	Providencia sp. wls1949	PRJNA580371	SAMN13156009	Providencia sp. wls1949			Poland
GCA_028482155.1	2	1	Taxon 7	Providencia sp. PROV133	PRJNA828374	SAMN28698505		Human	2015	China
GCA_028481155.1	2	1	Taxon 7	Providencia sp. PROV149	PRJNA828374	SAMN28698521		Human	2016	China
GCA_028483265.1	2	1	Taxon 7	Providencia sp. PROV089	PRJNA828374	SAMN28698467		Human	2016	China
GCA_029085345.1	2	1	Taxon 7	Providencia vermicola	PRJNA909031	SAMN32065251		Animal	2021	China
GCA_023704235.1	2	1	Taxon 7	Providencia vermicola	PRJNA837357	SAMN28197007	Providencia vermicola P13	Human	2020	China
GCA_028483355.1	2	1	Taxon 7	Providencia sp. PROV085	PRJNA828374	SAMN28698463		Human	2014	China
GCA_024655165.1	2	1	Taxon 7	Providencia vermicola	PRJNA851374	SAMN29221999	Providencia vermicola PA0001	Human	2018	Ghana
GCA_027362595.1	2	1	Taxon 7	Providencia sp. 21OH12SH02B-Prov	PRJNA800017	SAMN32252641		Shrimp	2021	USA
GCA_028483325.1	2	1	Taxon 7	Providencia sp. PROV086	PRJNA828374	SAMN28698464		Human	2016	China
GCA_015739475.1	2	1	Taxon 7	Providencia stuartii	PRJNA475751	SAMN12220718	Providencia stuartii strain PRV00010	Human	2018	USA
GCA_028480945.1	2	1	Taxon 7	Providencia sp. PROV155	PRJNA828374	SAMN28698527		Human	2017	China
GCA_028483285.1	2	1	Taxon 7	Providencia sp. PROV088	PRJNA828374	SAMN28698466		Human	2015	China
GCA_028483565.1	2	1	Taxon 7	Providencia sp. PROV064	PRJNA828374	SAMN28698452		Human	2016	China
GCA_028477965.1	2	1	Taxon 7	Providencia sp. PROV260	PRJNA828374	SAMN28698610		Human	2013	China
GCA_029277825.1	2	1	Taxon 7	Providencia stuartii	PRJNA942364	SAMN33687286		Human		USA
GCA_028481805.1	2	1	Taxon 7	Providencia sp. PROV139	PRJNA828374	SAMN28698511		Human		China
GCA_029085385.1	2	1	Taxon 7	Providencia vermicola	PRJNA909031	SAMN32065250		Animal		China
GCA_010748935.1	2	1	Taxon 7	Providencia vermicola	PRJNA606029	SAMN14083272	Providencia vermicola strain P8538	Human	2016	Congo
GCA_029085295.1	2	1	Taxon 7	Providencia vermicola	PRJNA909031	SAMN32065252		Animal	2021	China
GCA_029278185.1	2	1	Taxon 7	Providencia stuartii	PRJNA942364	SAMN33687284		Human		USA
GCA_029085305.1	2	1	Taxon 7	Providencia vermicola	PRJNA909031	SAMN32065253		Animal	2021	China
GCA_029277985.1	2	1	Taxon 7	Providencia stuartii	PRJNA942364	SAMN33687285		Human		USA
GCA_028480985.1	2	1	Taxon 7	Providencia sp. PROV152	PRJNA828374	SAMN28698524		Human		China
GCA_006349075.1	3	5	Providencia manganoxydans	Providencia stuartii	PRJNA540702	SAMN11553650	Providencia stuartii strain M147	Water	2016	Algeria
GCA_016618195.1	3	5	Providencia manganoxydans	Providencia manganoxydans	PRJNA689887	SAMN17221518	Providencia vermicola strain LLDRA6 strain soil	Soil	2018	China
GCA_001853385.1	3	5	Providencia manganoxydans	Providencia stuartii	PRJNA281485	SAMN03490544	Providencia stuartii strain Crippen	Insect	2010	USA
GCA_028477845.1	3	5	Providencia manganoxydans	Providencia sp. PROV266	PRJNA828374	SAMN28698616		Human		China
GCA_006352005.1	3	5	Providencia manganoxydans	Providencia stuartii	PRJNA540702	SAMN11553649	Providencia stuartii strain M97	Water	2016	Algeria
GCA_947501775.1	3	5	Providencia manganoxydans	Providencia stuartii	PRJEB57783	SAMEA112157091				China
GCA_000314855.2	4	19	Providencia burhodogranariea	Providencia burhodogranariea DSM 19968	PRJNA82573	SAMN02428957	Providencia burhodogranariea DSM 19968	Insect	2001	USA
GCA_025961275.1	5	19	Taxon 1	Providencia alcalifaciens	PRJNA834302	SAMN28058227	Providencia alcalifaciens BIGb0506
GCA_000314895.2	6	23	Providencia sneebia	Providencia sneebia DSM 19967	PRJNA82569	SAMN02428955	Providencia sneebia DSM 19967	Insect	1999	USA
GCA_028483605.1	7	12	Providencia hangzhouensis	Providencia sp. PROV060	PRJNA828374	SAMN28698450		Human	2016	China
GCA_028483925.1	7	13	Providencia hangzhouensis	Providencia sp. PROV056	PRJNA828374	SAMN28698446		Human	2016	China
GCA_028484615.1	7	13	Providencia hangzhouensis	Providencia sp. PROV042	PRJNA828374	SAMN28698435		Human	2014	China
GCA_028481565.1	7	12	Providencia hangzhouensis	Providencia sp. PROV142	PRJNA828374	SAMN28698514		Human	2015	China
GCA_014394705.1	7	12	Providencia hangzhouensis	Providencia rettgeri	PRJNA634613	SAMN15897916	Providencia rettgeri strain YPR25	Animal	2017	China
GCA_007644115.1	7	12	Providencia hangzhouensis	Providencia rettgeri	PRJNA548848	SAMN12057341	Providencia rettgeri strain 297	Human	2018	Madagascar
GCA_005155965.1	7	12	Providencia hangzhouensis	Providencia rettgeri	PRJNA540114	SAMN11523820	Providencia rettgeri strain Pr-15-2-50	Human	2015	China
GCA_028480855.1	7	14	Providencia hangzhouensis	Providencia sp. PROV158	PRJNA828374	SAMN28698530		Human	2017	China
GCA_013694385.1	7	12	Providencia hangzhouensis	Providencia rettgeri	PRJNA647128	SAMN15576635	Providencia rettgeri strain P01	Human	2014	China
GCA_028483525.1	7	13	Providencia hangzhouensis	Providencia sp. PROV066	PRJNA828374	SAMN28698454		Human	2017	China
GCA_028478875.1	7	13	Providencia hangzhouensis	Providencia sp. PROV234	PRJNA828374	SAMN28698588		Human	2015	China
GCA_028483845.1	7	13	Providencia hangzhouensis	Providencia sp. PROV057	PRJNA828374	SAMN28698447		Human	2016	China
GCA_028480605.1	7	14	Providencia hangzhouensis	Providencia sp. PROV178	PRJNA828374	SAMN28698543		Human	2015	China
GCA_024554985.2	7	12	Providencia hangzhouensis	Providencia rettgeri	PRJNA288601	SAMN30104318		Human	2022	USA
GCA_028485435.1	7	12	Providencia hangzhouensis	Providencia sp. PROV009	PRJNA828374	SAMN28698409		Human	2016	China
GCA_013255915.1	7	12	Providencia hangzhouensis	Providencia rettgeri	PRJNA634613	SAMN15002271	Providencia rettgeri strain YPR31	Animal	2017	China
GCA_028481545.1	7	14	Providencia hangzhouensis	Providencia sp. PROV143	PRJNA828374	SAMN28698515		Human	2016	China
GCA_029193595.1	7	12	Providencia hangzhouensis	Providencia sp. PR-310	PRJNA940527	SAMN33574144		Human	2021	China
GCA_026531635.2	7	12	Providencia hangzhouensis	Providencia rettgeri	PRJNA288601	SAMN31932865		Human	2022	USA
GCA_028478415.1	7	13	Providencia hangzhouensis	Providencia sp. PROV241	PRJNA828374	SAMN28698594		Human	2016	China
GCA_028478185.1	7	13	Providencia hangzhouensis	Providencia sp. PROV246	PRJNA828374	SAMN28698599		Human	2016	China
GCA_019660205.1	7	12	Providencia hangzhouensis	Providencia rettgeri	PRJNA752009	SAMN20568195	Providencia rettgeri strain Pr-15-2-50	Human	2015	China
GCA_020823515.1	7	12	Providencia hangzhouensis	Providencia rettgeri	PRJNA288601	SAMN23011645		Human	2021	USA
GCA_028478115.1	7	13	Providencia hangzhouensis	Providencia sp. PROV249	PRJNA828374	SAMN28698602		Human	2016	China
GCA_028483705.1	7	13	Providencia hangzhouensis	Providencia sp. PROV059	PRJNA828374	SAMN28698449		Human	2016	China
GCA_018861215.1	7	13	Providencia hangzhouensis	Providencia rettgeri	PRJNA735191	SAMN19573044	Providencia rettgeri strain PreM15973	Human	2013	Argentina
GCA_013423885.1	7	12	Providencia hangzhouensis	Providencia rettgeri	PRJNA645291	SAMN15501686	Providencia rettgeri strain G0519	Turtle	2018	China
GCA_020683065.1	7	13	Providencia hangzhouensis	Providencia rettgeri	PRJNA770740	SAMN14226984	Providencia rettgeri strain 06-1619	Human
GCA_014489375.1	7	12	Providencia hangzhouensis	Providencia rettgeri	PRJNA658950	SAMN15893423	Providencia rettgeri strain FZB001	Soil	2018	China
GCA_028482905.1	7	12	Providencia hangzhouensis	Providencia sp. PROV099	PRJNA828374	SAMN28698477		Human		China
GCA_025028575.1	7	12	Providencia hangzhouensis	Providencia rettgeri	PRJNA288601	SAMN30273487		Human		USA
GCA_028478965.1	7	13	Providencia hangzhouensis	Providencia sp. PROV233	PRJNA828374	SAMN28698587		Human	2015	China
GCA_028480625.1	7	13	Providencia hangzhouensis	Providencia sp. PROV177	PRJNA828374	SAMN28698542		Human	2015	China
GCA_022846595.1	7	12	Providencia hangzhouensis	Providencia rettgeri	PRJDB13095	SAMD00446302	Providencia rettgeri NR1418	Human	2015	Japan
GCA_020523685.1	7	12	Providencia hangzhouensis	Providencia rettgeri	PRJNA288601	SAMN22215865		Human	2021	USA
GCA_028479685.1	7	12	Providencia hangzhouensis	Providencia sp. PROV194	PRJNA828374	SAMN28698557		Human	2017	China
GCA_028480765.1	7	12	Providencia hangzhouensis	Providencia sp. PROV165	PRJNA828374	SAMN28698534		Human	2013	China
GCA_028484165.1	7	13	Providencia hangzhouensis	Providencia sp. PROV052	PRJNA828374	SAMN28698442		Human	2015	China
GCA_028483225.1	7	13	Providencia hangzhouensis	Providencia sp. PROV090	PRJNA828374	SAMN28698468		Human		China
GCA_022120175.1	7	12	Providencia hangzhouensis	Providencia rettgeri	PRJNA514245	SAMN24020478		Human	2016	UK
GCA_028484265.1	7	13	Providencia hangzhouensis	Providencia sp. PROV051	PRJNA828374	SAMN28698441		Human	2015	China
GCA_028484325.1	7	13	Providencia hangzhouensis	Providencia sp. PROV049	PRJNA828374	SAMN28698440		Human	2014	China
GCA_020899235.2	7	12	Providencia hangzhouensis	Providencia rettgeri	PRJNA288601	SAMN23307169	Providencia rettgeri strain 2021EL-01218	Human	2021
GCA_017287795.1	7	12	Providencia hangzhouensis	Providencia rettgeri	PRJNA701275	SAMN17860422	Providencia rettgeri strain 15980	Human	2017	Nigeria
GCA_028480965.1	7	12	Providencia hangzhouensis	Providencia sp. PROV153	PRJNA828374	SAMN28698525		Human	2016	China
GCA_028484495.1	7	13	Providencia hangzhouensis	Providencia sp. PROV046	PRJNA828374	SAMN28698438		Human	2014	China
GCA_006351125.1	7	13	Providencia hangzhouensis	Providencia rettgeri	PRJNA547944	SAMN11982199	Providencia rettgeri strain PrsM19	Human	2019	China
GCA_902373935.1	7	12	Providencia hangzhouensis	Providencia rettgeri	PRJEB33885	SAMEA5850826	Providencia rettgeri strain MGYG-HGUT-01323	Human
GCA_019334285.1	7	12	Providencia hangzhouensis	Providencia rettgeri	PRJNA288601	SAMN20244339	Providencia rettgeri strain 2021EL-01139	Human	2021	USA
GCA_026533315.2	7	14	Providencia hangzhouensis	Providencia rettgeri	PRJNA288601	SAMN31932868		Human	2022	USA
GCA_028485095.1	7	12	Providencia hangzhouensis	Providencia sp. PROV018	PRJNA828374	SAMN28698415		Human	2017	China
GCA_028480325.1	7	12	Providencia hangzhouensis	Providencia sp. PROV182	PRJNA828374	SAMN28698547		Human	2016	China
GCA_028479385.1	7	12	Providencia hangzhouensis	Providencia sp. PROV214	PRJNA828374	SAMN28698572		Human		USA
GCA_028480365.1	7	13	Providencia hangzhouensis	Providencia sp. PROV183	PRJNA828374	SAMN28698548		Human	2016	China
GCA_011045655.1	7	12	Providencia hangzhouensis	Providencia sp. 1709051003	PRJNA559816	SAMN12560326	Providencia sp. 1709051003	Human	2017	China
GCA_028478195.1	7	12	Providencia hangzhouensis	Providencia sp. PROV245	PRJNA828374	SAMN28698598		Human	2016	China
GCA_028483425.1	7	13	Providencia hangzhouensis	Providencia sp. PROV071	PRJNA828374	SAMN28698458		Human	2017	China
GCA_018861235.1	7	13	Providencia hangzhouensis	Providencia rettgeri	PRJNA735191	SAMN19571474	Providencia rettgeri strain PreM15628	Human	2013	Argentina
GCA_028478565.1	7	13	Providencia hangzhouensis	Providencia sp. PROV240	PRJNA828374	SAMN28698593		Human	2015	China
GCA_028484915.1	7	12	Providencia hangzhouensis	Providencia sp. PROV030	PRJNA828374	SAMN28698424		Human	2017	China
GCA_003226135.1	7	12	Providencia hangzhouensis	Providencia rettgeri	PRJNA470769	SAMN09104651	Providencia rettgeri strain Pret_2032	Human	2015	Spain
GCA_028480195.1	7	13	Providencia hangzhouensis	Providencia sp. PROV184	PRJNA828374	SAMN28698549		Human	2016	China
GCA_028485255.1	7	12	Providencia hangzhouensis	Providencia sp. PROV015	PRJNA828374	SAMN28698412		Human	2017	China
GCA_028478405.1	7	13	Providencia hangzhouensis	Providencia sp. PROV242	PRJNA828374	SAMN28698595		Human	2016	China
GCA_028484385.1	7	13	Providencia hangzhouensis	Providencia sp. PROV047	PRJNA828374	SAMN28698439		Human	2014	China
GCA_010319105.1	7	12	Providencia hangzhouensis	Providencia rettgeri	PRJDB8793	SAMD00185878	Providencia rettgeri strain BML2526	Human	2018	Japan
GCA_028484525.1	7	13	Providencia hangzhouensis	Providencia sp. PROV044	PRJNA828374	SAMN28698437		Human	2014	China
GCA_015739425.1	7	12	Providencia hangzhouensis	Providencia rettgeri	PRJNA475751	SAMN12220720	Providencia rettgeri strain PRV00012	Human	2018	USA
GCA_028481685.1	7	12	Providencia hangzhouensis	Providencia sp. PROV140	PRJNA828374	SAMN28698512		Human	2015	China
GCA_019047885.1	7	12	Providencia hangzhouensis	Providencia rettgeri	PRJNA231221	SAMN16357591	Providencia rettgeri strain FDAARGOS 1449 strain Not applicable			Germany
GCA_002265395.1	7	12	Providencia hangzhouensis	Providencia rettgeri	PRJNA395387	SAMN07376394	Providencia rettgeri strain PR1	Human	2016	USA
GCA_028478295.1	7	13	Providencia hangzhouensis	Providencia sp. PROV243	PRJNA828374	SAMN28698596		Human	2016	USA
GCA_028485215.1	7	12	Providencia hangzhouensis	Providencia sp. PROV016	PRJNA828374	SAMN28698413		Human	2017	China
GCA_028480505.1	7	13	Providencia hangzhouensis	Providencia sp. PROV180	PRJNA828374	SAMN28698545		Human	2016	China
GCA_028480905.1	7	12	Providencia hangzhouensis	Providencia sp. PROV156	PRJNA828374	SAMN28698528		Human	2017	China
GCA_028062635.1	7	12	Providencia hangzhouensis	Providencia rettgeri	PRJNA288601	SAMN22818670		Human		USA
GCA_028478165.1	7	12	Providencia hangzhouensis	Providencia sp. PROV247	PRJNA828374	SAMN28698600		Human	2016	China
GCA_017837955.1	7	12	Providencia hangzhouensis	Providencia rettgeri	PRJNA701275	SAMN17860420	Providencia rettgeri strain 15978	Human	2017	Nigeria
GCA_002417505.1	7	12	Providencia hangzhouensis	Providencia rettgeri	PRJNA355910	SAMN06106875	Providencia rettgeri strain PR002	Human	2013	South Africa
GCA_028478725.1	7	13	Providencia hangzhouensis	Providencia sp. PROV237	PRJNA828374	SAMN28698590		Human	2016	China
GCA_028485035.1	7	12	Providencia hangzhouensis	Providencia sp. PROV021	PRJNA828374	SAMN28698418		Human	2017	China
GCA_010319405.1	7	12	Providencia hangzhouensis	Providencia rettgeri	PRJDB8793	SAMD00185881	Providencia rettgeri strain BML2576	Human	2018	Japan
GCA_028483465.1	7	12	Providencia hangzhouensis	Providencia sp. PROV069	PRJNA828374	SAMN28698457		Human	2017	China
GCA_028485015.1	7	12	Providencia hangzhouensis	Providencia sp. PROV022	PRJNA828374	SAMN28698419		Human	2017	China
GCA_028479005.1	7	13	Providencia hangzhouensis	Providencia sp. PROV232	PRJNA828374	SAMN28698586		Human	2016	China
GCA_028478285.1	7	13	Providencia hangzhouensis	Providencia sp. PROV244	PRJNA828374	SAMN28698597		Human	2010	China
GCA_010318885.1	7	12	Providencia hangzhouensis	Providencia rettgeri	PRJDB8793	SAMD00185877	Providencia rettgeri strain BML2496	Human	2018	Japan
GCA_020680425.3	7	12	Providencia hangzhouensis	Providencia rettgeri	PRJNA288601	SAMN22677375		Human	2020	USA
GCA_028484955.1	7	12	Providencia hangzhouensis	Providencia sp. PROV026	PRJNA828374	SAMN28698422		Human	2017	China
GCA_028484025.1	7	13	Providencia hangzhouensis	Providencia sp. PROV054	PRJNA828374	SAMN28698444		Human	2017	China
GCA_028480665.1	7	14	Providencia hangzhouensis	Providencia sp. PROV175	PRJNA828374	SAMN28698540		Human	2015	China
GCA_028478145.1	7	13	Providencia hangzhouensis	Providencia sp. PROV248	PRJNA828374	SAMN28698601		Human	2016	China
GCA_015739535.1	7	12	Providencia hangzhouensis	Providencia rettgeri	PRJNA475751	SAMN10435854	Providencia rettgeri strain PRV00006	Human	2018	USA
GCA_028479265.1	7	12	Providencia hangzhouensis	Providencia sp. PROV221	PRJNA828374	SAMN28698578		Human	2015	China
GCA_028484625.1	7	13	Providencia hangzhouensis	Providencia sp. PROV043	PRJNA828374	SAMN28698436		Human	2014	China
GCA_028484145.1	7	13	Providencia hangzhouensis	Providencia sp. PROV053	PRJNA828374	SAMN28698443		Human	2016	China
GCA_028545075.1	7	12	Providencia hangzhouensis	Providencia rettgeri	PRJNA288601	SAMN33190908		Human	2022	USA
GCA_018068585.1	7	12	Providencia hangzhouensis	Providencia rettgeri	PRJNA288601	SAMN18511029	Providencia rettgeri strain 2020EL-00052	Human	2019	USA
GCA_028483435.1	7	12	Providencia hangzhouensis	Providencia sp. PROV075	PRJNA828374	SAMN28698459		Human	2016	China
GCA_028484895.1	7	12	Providencia hangzhouensis	Providencia sp. PROV031	PRJNA828374	SAMN28698425		Human	2017	China
GCA_011440365.1	7	12	Providencia hangzhouensis	Providencia rettgeri	PRJNA603518	SAMN14306737	Providencia rettgeri strain N18-03642	Human	2018	Canada
GCA_018067805.1	7	12	Providencia hangzhouensis	Providencia rettgeri	PRJNA288601	SAMN18511068	Providencia rettgeri strain 2020EL-00094	Human	2020	USA
GCA_018861255.1	7	13	Providencia hangzhouensis	Providencia rettgeri	PRJNA735191	SAMN19573043	Providencia rettgeri strain PreM15758	Human	2013	Argentina
GCA_028479645.1	7	12	Providencia hangzhouensis	Providencia sp. PROV196	PRJNA828374	SAMN28698559		Human	2017	China
GCA_028481025.1	7	12	Providencia hangzhouensis	Providencia sp. PROV150	PRJNA828374	SAMN28698522		Human		China
GCA_028478845.1	7	13	Providencia hangzhouensis	Providencia sp. PROV235	PRJNA828374	SAMN28698589		Human		China
GCA_028479165.1	7	12	Providencia hangzhouensis	Providencia sp. PROV229	PRJNA828374	SAMN28698583		Human		China
GCA_020679785.3	7	12	Providencia hangzhouensis	Providencia rettgeri	PRJNA288601	SAMN22677406		Human	2019	USA
GCA_017292185.1	7	12	Providencia hangzhouensis	Providencia rettgeri	PRJNA701275	SAMN17860414	Providencia rettgeri strain 15970	Human	2018	Nigeria
GCA_028477705.1	7	12	Providencia hangzhouensis	Providencia sp. PROV270	PRJNA828374	SAMN28698620		Human		China
GCA_028479925.1	7	13	Providencia hangzhouensis	Providencia sp. PROV191	PRJNA828374	SAMN28698554		Human		China
GCA_028484795.1	7	13	Providencia hangzhouensis	Providencia sp. PROV037	PRJNA828374	SAMN28698430		Human		China
GCA_021869825.1	7	13	Providencia hangzhouensis	Providencia rettgeri	PRJNA770740	SAMN22233209	Providencia rettgeri 06-1619-1	Human	2019	Colombia
GCA_028480645.1	7	13	Providencia hangzhouensis	Providencia sp. PROV176	PRJNA828374	SAMN28698541		Human		China
GCA_028484735.1	7	12	Providencia hangzhouensis	Providencia sp. PROV040	PRJNA828374	SAMN28698433		Human		China
GCA_017837965.1	7	12	Providencia hangzhouensis	Providencia rettgeri	PRJNA701275	SAMN17860423	Providencia rettgeri strain 15981	Human	2017	Nigeria
GCA_028478685.1	7	13	Providencia hangzhouensis	Providencia sp. PROV238	PRJNA828374	SAMN28698591		Human		China
GCA_018476845.1	7	12	Providencia hangzhouensis	Providencia rettgeri	PRJNA288601	SAMN19243081	Providencia rettgeri strain 2021EL-00142	Human	2021	USA
GCA_000158055.1	7	12	Providencia hangzhouensis	Providencia rettgeri DSM 1131	PRJNA29299	SAMN00008854	Providencia rettgeri DSM 1131	Human
GCA_028480885.1	7	12	Providencia hangzhouensis	Providencia sp. PROV157	PRJNA828374	SAMN28698529		Human		China
GCA_028480845.1	7	12	Providencia hangzhouensis	Providencia sp. PROV160	PRJNA828374	SAMN28698531		Human		China
GCA_011078165.1	7	12	Providencia hangzhouensis	Providencia sp. M-8	PRJNA607405	SAMN14134903	Providencia sp. M-8	Animal	2019	China
GCA_028483785.1	7	13	Providencia hangzhouensis	Providencia sp. PROV058	PRJNA828374	SAMN28698448		Human		China
GCA_004795525.1	7	12	Providencia hangzhouensis	Providencia sp. MGF014	PRJNA531517	SAMN11366427	Providencia sp. MGF014	Human	2015	Malaysia
GCA_028479095.1	7	13	Providencia hangzhouensis	Providencia sp. PROV231	PRJNA828374	SAMN28698585		Human		China
GCA_028482525.1	7	12	Providencia hangzhouensis	Providencia sp. PROV115	PRJNA828374	SAMN28698488		Human		China
GCA_010320145.1	7	12	Providencia hangzhouensis	Providencia rettgeri	PRJDB8793	SAMD00185879	Providencia rettgeri strain BML2531	Human	2018	Japan
GCA_028483985.1	7	13	Providencia hangzhouensis	Providencia sp. PROV055	PRJNA828374	SAMN28698445		Human		China
GCA_025583505.1	7	12	Providencia hangzhouensis	Providencia rettgeri	PRJNA877800	SAMN30724597	Providencia rettgeri YZLc5-3	Animal	2019	China
GCA_019334195.1	7	12	Providencia hangzhouensis	Providencia rettgeri	PRJNA288601	SAMN20244340	Providencia rettgeri strain 2021EL-01140	Human	2021	USA
GCA_025863395.2	7	12	Providencia hangzhouensis	Providencia rettgeri	PRJNA288601	SAMN31460739		Human	2022	USA
GCA_028484935.1	7	12	Providencia hangzhouensis	Providencia sp. PROV029	PRJNA828374	SAMN28698423		Human		China
GCA_028482425.1	7	12	Providencia hangzhouensis	Providencia sp. PROV118	PRJNA828374	SAMN28698491		Human		China
GCA_028484715.1	7	13	Providencia hangzhouensis	Providencia sp. PROV041	PRJNA828374	SAMN28698434		Human		China
GCA_028483185.1	7	12	Providencia hangzhouensis	Providencia sp. PROV092	PRJNA828374	SAMN28698470		Human		China
GCA_016237225.1	7	12	Providencia hangzhouensis	Providencia rettgeri	PRJNA475751	SAMN16982527	Providencia rettgeri strain PRV00020	Human	2019	USA
GCA_028480805.1	7	12	Providencia hangzhouensis	Providencia sp. PROV163	PRJNA828374	SAMN28698532		Human		China
GCA_009706275.1	8	7	Providencia zhijiangensis	Providencia sp. wls1943	PRJNA580371	SAMN13156003	Providencia sp. wls1943			Poland
GCA_009706645.1	8	7	Providencia zhijiangensis	Providencia sp. wls1914	PRJNA580371	SAMN13155982	Providencia sp. wls1914			Poland
GCA_028479565.1	8	7	Providencia zhijiangensis	Providencia sp. PROV202	PRJNA828374	SAMN28698564		Human	2017	China
GCA_013702265.1	8	7	Providencia zhijiangensis	Providencia rettgeri	PRJNA647146	SAMN15577109	Providencia rettgeri strain ZG2016M39-3	Animal	2017	China
D4759	8	7	Providencia zhijiangensis	Providencia alcalifaciens	PRJNA983084			Human	2022	China
GCA_028484875.1	9	15	Taxon 2	Providencia sp. PROV032	PRJNA828374	SAMN28698426		Human	2017	China
GCA_003936755.2	9	15	Taxon 2	Providencia rettgeri	PRJNA497126	SAMN10249213	PR_162	Water	2016	Pakistan
GCA_018454545.1	9	15	Taxon 2	Providencia rettgeri	PRJNA288601	SAMN19296568		Human	2021	USA
GCA_023205015.1	9	15	Taxon 2	Providencia rettgeri	PRJNA830690	SAMN27737498	Providencia rettgeri Pre20-95	Human	2020	China
GCA_028481645.1	10	8	Providencia rettgeri	Providencia sp. PROV141	PRJNA828374	SAMN28698513		Human	2015	China
GCA_028483165.1	10	11	Providencia rettgeri	Providencia sp. PROV093	PRJNA828374	SAMN28698471		Human		China
GCA_028480185.1	10	11	Providencia rettgeri	Providencia sp. PROV185	PRJNA828374	SAMN28698550		Human	2016	China
GCA_028479205.1	10	11	Providencia rettgeri	Providencia sp. PROV226	PRJNA828374	SAMN28698581		Human	2015	China
GCA_028484775.1	10	11	Providencia rettgeri	Providencia sp. PROV038	PRJNA828374	SAMN28698431		Human	2017	China
GCA_018068865.1	10	11	Providencia rettgeri	Providencia rettgeri	PRJNA288601	SAMN18511014	Providencia rettgeri strain 2020EL-00033	Human	2019	USA
GCA_028478065.1	10	11	Providencia rettgeri	Providencia sp. PROV255	PRJNA828374	SAMN28698605		Human	2015	China
GCA_023184555.1	10	11	Providencia rettgeri	Providencia rettgeri	PRJNA789997	SAMN24180573	Providencia rettgeri PROV_UAMS_01	Human	2021	USA
GCA_028482265.1	10	11	Providencia rettgeri	Providencia sp. PROV128	PRJNA828374	SAMN28698500		Human	2014	China
GCA_028483245.1	10	11	Providencia rettgeri	Providencia sp. PROV091	PRJNA828374	SAMN28698469		Human		China
GCA_020523725.1	10	11	Providencia rettgeri	Providencia rettgeri	PRJNA288601	SAMN22215870		Human	2021	USA
GCA_018257395.1	10	11	Providencia rettgeri	Providencia rettgeri	PRJNA687492	SAMN17146134	Providencia rettgeri strain JGM226	Insect	2015	USA
GCA_028479605.1	10	10	Providencia rettgeri	Providencia sp. PROV198	PRJNA828374	SAMN28698561		Human	2017	China
GCA_028479785.1	10	10	Providencia rettgeri	Providencia sp. PROV192	PRJNA828374	SAMN28698555		Human	2017	China
GCA_028479345.1	10	11	Providencia rettgeri	Providencia sp. PROV216	PRJNA828374	SAMN28698574		Human	2012	China
GCA_028479585.1	10	10	Providencia rettgeri	Providencia sp. PROV199	PRJNA828374	SAMN28698562		Human	2017	China
GCA_028479305.1	10	11	Providencia rettgeri	Providencia sp. PROV219	PRJNA828374	SAMN28698576		Human	2012	China
GCA_026571475.1	10	11	Providencia rettgeri	Providencia rettgeri	PRJNA893210	SAMN31415398		Effluent	2022	Canada
GCA_015739435.1	10	11	Providencia rettgeri	Providencia rettgeri	PRJNA475751	SAMN11285141	Providencia rettgeri strain PRV00009	Human	2018	USA
GCA_028482505.1	10	11	Providencia rettgeri	Providencia sp. PROV114	PRJNA828374	SAMN28698487		Human		China
GCA_000314835.2	10	11	Providencia rettgeri	Providencia rettgeri Dmel1	PRJNA82575	SAMN02429043	Providencia rettgeri Dmel1	Insect	1999	USA
GCA_019048105.1	10	10	Providencia rettgeri	Providencia rettgeri	PRJNA231221	SAMN16357592	Providencia rettgeri strain FDAARGOS 1450 strain Not applicable			Germany
GCA_028477485.1	10	11	Providencia rettgeri	Providencia sp. PROV274	PRJNA828374	SAMN28698623		Human	2018	China
GCA_022253515.2	10	11	Providencia rettgeri	Providencia rettgeri	PRJNA288601	SAMN25978208	Providencia rettgeri 2022EL-00033	Human	2021	USA
GCA_028481005.1	10	11	Providencia rettgeri	Providencia sp. PROV151	PRJNA828374	SAMN28698523		Human	2016	China
GCA_028478025.1	10	10	Providencia rettgeri	Providencia sp. PROV257	PRJNA828374	SAMN28698607		Human	2015	China
GCA_028482465.1	10	11	Providencia rettgeri	Providencia sp. PROV117	PRJNA828374	SAMN28698490		Human		China
GCA_028478045.1	10	11	Providencia rettgeri	Providencia sp. PROV256	PRJNA828374	SAMN28698606		Human	2015	China
GCA_028621075.1	10	8	Providencia rettgeri	Providencia rettgeri	PRJNA925922	SAMN32818140		Food	2022	USA
GCA_028481425.1	10	11	Providencia rettgeri	Providencia sp. PROV144	PRJNA828374	SAMN28698516		Human	2016	China
GCA_017693115.1	10	11	Providencia rettgeri	Providencia rettgeri	PRJNA660265	SAMN15944077	Providencia rettgeri strain NgirL3-3G	Insect	2018	USA
GCA_018257455.1	10	11	Providencia rettgeri	Providencia rettgeri	PRJNA687492	SAMN17146133	Providencia rettgeri strain JGM76	Insect	2015	USA
GCA_011045635.1	10	11	Providencia rettgeri	Providencia sp. 1701091	PRJNA559806	SAMN12560231	Providencia sp. 1701091	Animal	2017	China
GCA_028483385.1	10	11	Providencia rettgeri	Providencia sp. PROV077	PRJNA828374	SAMN28698461		Human	2014	China
GCA_026571425.1	10	10	Providencia rettgeri	Providencia rettgeri	PRJNA893210	SAMN31415402		Effluent	2022	Canada
GCA_028483545.1	10	11	Providencia rettgeri	Providencia sp. PROV065	PRJNA828374	SAMN28698453		Human	2016	China
GCA_026571495.1	10	10	Providencia rettgeri	Providencia rettgeri	PRJNA893210	SAMN31415399		Effluent	2022	Canada
GCA_026008655.1	10	11	Providencia rettgeri	Providencia rettgeri	PRJDB13833	SAMD00510749	Providencia rettgeri TUM1919		2003	Japan
GCA_028482085.1	10	11	Providencia rettgeri	Providencia sp. PROV134	PRJNA828374	SAMN28698506		Human	2015	China
GCA_023217955.1	10	11	Providencia rettgeri	Providencia rettgeri	PRJNA826140	SAMN27519282	Providencia rettgeri HINS RB1161	Human	2014	Colombia
GCA_021868895.2	10	11	Providencia rettgeri	Providencia rettgeri	PRJNA288601	SAMN25558850	Providencia rettgeri 2019EL-00026	Human	2019	USA
GCA_028483065.1	10	11	Providencia rettgeri	Providencia sp. PROV097	PRJNA828374	SAMN28698475		Human		China
GCA_028482805.1	10	11	Providencia rettgeri	Providencia sp. PROV105	PRJNA828374	SAMN28698479		Human		China
GCA_028483005.1	10	11	Providencia rettgeri	Providencia sp. PROV098	PRJNA828374	SAMN28698476		Human		China
GCA_028483075.1	10	11	Providencia rettgeri	Providencia sp. PROV096	PRJNA828374	SAMN28698474		Human		China
GCA_028482785.1	10	11	Providencia rettgeri	Providencia sp. PROV106	PRJNA828374	SAMN28698480		Human		China
GCA_028479515.1	10	11	Providencia rettgeri	Providencia sp. PROV206	PRJNA828374	SAMN28698566		Human	2012	Japan
GCA_028479905.1	10	11	Providencia rettgeri	Providencia sp. PROV190	PRJNA828374	SAMN28698553		Human	2017	China
GCA_028480565.1	10	11	Providencia rettgeri	Providencia sp. PROV179	PRJNA828374	SAMN28698544		Human	2016	China
GCA_028482185.1	10	11	Providencia rettgeri	Providencia sp. PROV132	PRJNA828374	SAMN28698504		Human	2014	China
GCA_026571415.1	10	11	Providencia rettgeri	Providencia rettgeri	PRJNA893210	SAMN31415401		Effluent	2022	Canada
GCA_028484835.1	10	11	Providencia rettgeri	Providencia sp. PROV035	PRJNA828374	SAMN28698428		Human	2017	China
GCA_003426175.1	10	11	Providencia rettgeri	Providencia rettgeri	PRJNA484797	SAMN09769777	Providencia rettgeri strain NVIT03	Insect	2017	USA
GCA_019890815.1	10	11	Providencia rettgeri	Providencia rettgeri	PRJNA758822	SAMN21036987	Providencia rettgeri strain VCSW10	Soil	2018	China
GCA_028479245.1	10	11	Providencia rettgeri	Providencia sp. PROV223	PRJNA828374	SAMN28698579		Human	2013	China
GCA_015739335.1	10	11	Providencia rettgeri	Providencia rettgeri	PRJNA475751	SAMN13622147	Providencia rettgeri strain PRV00015	Human	2018	USA
GCA_015739595.1	10	11	Providencia rettgeri	Providencia rettgeri	PRJNA475751	SAMN10435850	Providencia rettgeri strain PRV00002	Human	2017	USA
GCA_028483345.1	10	11	Providencia rettgeri	Providencia sp. PROV079	PRJNA828374	SAMN28698462		Human	2015	USA
GCA_028482545.1	10	11	Providencia rettgeri	Providencia sp. PROV113	PRJNA828374	SAMN28698486		Human	2017	China
GCA_028479365.1	10	11	Providencia rettgeri	Providencia sp. PROV215	PRJNA828374	SAMN28698573		Human	2010	China
GCA_028483125.1	10	11	Providencia rettgeri	Providencia sp. PROV094	PRJNA828374	SAMN28698472		Human		China
GCA_028483505.1	10	11	Providencia rettgeri	Providencia sp. PROV067	PRJNA828374	SAMN28698455		Human	2017	China
GCA_028483145.1	10	11	Providencia rettgeri	Providencia sp. PROV095	PRJNA828374	SAMN28698473		Human		China
GCA_028894665.1	10	11	Providencia rettgeri	Providencia rettgeri	PRJNA935981	SAMN33331234		Animal	2021	Pakistan
GCA_018257475.1	10	11	Providencia rettgeri	Providencia rettgeri	PRJNA687492	SAMN17146132	Providencia rettgeri strain JGM232	Insect	2015	USA
GCA_028478575.1	10	11	Providencia rettgeri	Providencia sp. PROV239	PRJNA828374	SAMN28698592		Human		China
GCA_028481825.1	10	11	Providencia rettgeri	Providencia sp. PROV138	PRJNA828374	SAMN28698510		Human		China
GCA_028477585.1	10	11	Providencia rettgeri	Providencia sp. PROV273	PRJNA828374	SAMN28698622		Human		China
GCA_021868755.2	10	11	Providencia rettgeri	Providencia rettgeri	PRJNA288601	SAMN25558843	Providencia rettgeri 2019EL-00017	Human	2018	USA
GCA_028481285.1	10	11	Providencia rettgeri	Providencia sp. PROV146	PRJNA828374	SAMN28698518		Human		China
GCA_028481405.1	10	11	Providencia rettgeri	Providencia sp. PROV145	PRJNA828374	SAMN28698517		Human		China
GCA_028478085.1	10	11	Providencia rettgeri	Providencia sp. PROV254	PRJNA828374	SAMN28698604		Human		China
GCA_028480445.1	10	10	Providencia rettgeri	Providencia sp. PROV181	PRJNA828374	SAMN28698546		Human		China
GCA_020808945.1	10	11	Providencia rettgeri	Providencia rettgeri	PRJNA776982	SAMN22826408	Providencia rettgeri strain KM4	Shrimp	2020	China
GCA_022685965.2	10	11	Providencia rettgeri	Providencia rettgeri	PRJNA288601	SAMN26876083	Providencia rettgeri 2022EL-00174	Human	2022	USA
GCA_028482325.1	10	11	Providencia rettgeri	Providencia sp. PROV124	PRJNA828374	SAMN28698497		Human		China
GCA_028483485.1	10	11	Providencia rettgeri	Providencia sp. PROV068	PRJNA828374	SAMN28698456		Human		China
GCA_018257415.1	10	11	Providencia rettgeri	Providencia rettgeri	PRJNA687492	SAMN17146135	Providencia rettgeri strain JGM187	Insect	2015	USA
GCA_017693185.1	10	11	Providencia rettgeri	Providencia rettgeri	PRJNA660265	SAMN15944079	Providencia rettgeri strain NvitL3-3V	Insect	2018	USA
GCA_021868735.2	10	10	Providencia rettgeri	Providencia rettgeri	PRJNA288601	SAMN25558841	Providencia rettgeri 2019EL-00015	Human	2018	USA
GCA_016237305.1	10	11	Providencia rettgeri	Providencia rettgeri	PRJNA475751	SAMN16982525	Providencia rettgeri strain PRV00017	Human	2018	USA
GCA_003176635.1	10	11	Providencia rettgeri	Providencia rettgeri	PRJDB6851	SAMD00115714	Providencia rettgeri strain TUM9994	Human	2010	Japan
GCA_028479125.1	10	11	Providencia rettgeri	Providencia sp. PROV230	PRJNA828374	SAMN28698584		Human		China
GCA_003204135.1	10	11	Providencia rettgeri	Providencia rettgeri	PRJNA292904	SAMN04014923	Providencia rettgeri strain AR_0082
GCA_028482205.1	10	11	Providencia rettgeri	Providencia sp. PROV131	PRJNA828374	SAMN28698503		Human		China
GCA_011045615.1	10	11	Providencia rettgeri	Providencia sp. 1701011	PRJNA559795	SAMN12559413	Providencia sp. 1701011	Animal	2017	China
GCA_028481145.1	10	11	Providencia rettgeri	Providencia sp. PROV148	PRJNA828374	SAMN28698520		Human		China
GCA_028482225.1	10	9	Providencia rettgeri	Providencia sp. PROV130	PRJNA828374	SAMN28698502		Human		China
GCA_028480725.1	10	10	Providencia rettgeri	Providencia sp. PROV169	PRJNA828374	SAMN28698537		Human		China
GCA_028480685.1	10	8	Providencia rettgeri	Providencia sp. PROV174	PRJNA828374	SAMN28698539		Human		China
GCA_028616635.1	10	11	Providencia rettgeri	Providencia rettgeri	PRJNA925922	SAMN32818189		Food	2022	USA
GCA_028483585.1	10	11	Providencia rettgeri	Providencia sp. PROV063	PRJNA828374	SAMN28698451		Human		China
GCA_028477785.1	10	11	Providencia rettgeri	Providencia sp. PROV269	PRJNA828374	SAMN28698619		Human		China
GCA_028484815.1	10	8	Providencia rettgeri	Providencia sp. PROV036	PRJNA828374	SAMN28698429		Human		China
GCA_028482705.1	10	11	Providencia rettgeri	Providencia sp. PROV108	PRJNA828374	SAMN28698482		Human		China
GCA_018067865.1	10	11	Providencia rettgeri	Providencia rettgeri	PRJNA288601	SAMN18511062	Providencia rettgeri strain 2020EL-00088	Human	2020	USA
GCA_026571455.1	10	11	Providencia rettgeri	Providencia rettgeri	PRJNA893210	SAMN31415400		Water	2022	Canada
GCA_016237275.1	10	10	Providencia rettgeri	Providencia rettgeri	PRJNA475751	SAMN16982526	Providencia rettgeri strain PRV00018	Human	2019	USA
GCA_028482645.1	10	11	Providencia rettgeri	Providencia sp. PROV107	PRJNA828374	SAMN28698481		Human		China
GCA_022388475.2	10	11	Providencia rettgeri	Providencia rettgeri	PRJNA288601	SAMN26211446		Human	2012	USA
GCA_028482485.1	10	10	Providencia rettgeri	Providencia sp. PROV116	PRJNA828374	SAMN28698489		Human		China
D3918	10	11	Providencia rettgeri	Providencia rettgeri	PRJNA983084			Human	2022	China
D4379	10	11	Providencia rettgeri	Providencia rettgeri	PRJNA983084			Human	2022	China
GCA_011683795.1	11	3	Taxon 3	Providencia rettgeri	PRJNA612977	SAMN14381063	Providencia rettgeri strain 592m/8	Animal	2012	USA
GCA_020523735.1	11	3	Taxon 3	Providencia rettgeri	PRJNA288601	SAMN22215871		Human	2021	USA
GCA_028484755.1	11	3	Taxon 3	Providencia sp. PROV039	PRJNA828374	SAMN28698432		Human	2017	China
GCA_018771265.1	11	3	Taxon 3	Providencia rettgeri	PRJNA734116	SAMN19471671	Providencia rettgeri strain W986	Human	2019	China
GCA_018067765.1	11	3	Taxon 3	Providencia rettgeri	PRJNA288601	SAMN18511069	Providencia rettgeri strain 2020EL-00095	Human	2020	USA
GCA_028481945.1	11	3	Taxon 3	Providencia sp. PROV136	PRJNA828374	SAMN28698508		Human	2015	China
GCA_019693815.1	11	3	Taxon 3	Providencia rettgeri	PRJNA522370	SAMN10935815	Providencia rettgeri strain GPAT386_S2	Effluent	2017	South Africa
GCA_028480705.1	11	3	Taxon 3	Providencia sp. PROV172	PRJNA828374	SAMN28698538		Human	2015	China
GCA_018068045.1	11	3	Taxon 3	Providencia rettgeri	PRJNA288601	SAMN18511054	Providencia rettgeri strain 2020EL-00079	Human	2020	USA
GCA_011683765.1	11	3	Taxon 3	Providencia rettgeri	PRJNA612977	SAMN14381060	Providencia rettgeri strain 657m	Animal	2012	USA
GCA_028484995.1	11	3	Taxon 3	Providencia sp. PROV024	PRJNA828374	SAMN28698420		Human	2017	China
GCA_022253495.2	11	3	Taxon 3	Providencia rettgeri	PRJNA288601	SAMN25978205	Providencia rettgeri 2022EL-00030	Human	2021	USA
GCA_028478005.1	11	3	Taxon 3	Providencia sp. PROV258	PRJNA828374	SAMN28698608		Human	2015	China
GCA_028482605.1	11	3	Taxon 3	Providencia sp. PROV110	PRJNA828374	SAMN28698483		Human		China
GCA_013702025.1	11	3	Taxon 3	Providencia rettgeri	PRJNA647134	SAMN15576908	Providencia rettgeri strain 2055	Human	2013	China
GCA_019678955.1	11	3	Taxon 3	Providencia rettgeri	PRJNA288601	SAMN20819000		Human	2021	USA
GCA_019693715.1	11	3	Taxon 3	Providencia rettgeri	PRJNA522370	SAMN10935819	Providencia rettgeri strain GPAT470_S1	Effluent	2017	South Africa
GCA_019693955.1	11	3	Taxon 3	Providencia rettgeri	PRJNA522370	SAMN10935803	Providencia rettgeri strain AMW697_S1	Effluent	2017	South Africa
GCA_011683905.1	11	3	Taxon 3	Providencia rettgeri	PRJNA612977	SAMN14381066	Providencia rettgeri strain 640m	Animal	2012	USA
GCA_029011985.1	11	3	Taxon 3	Providencia rettgeri	PRJNA691968	SAMN24018725		Water	2019	China
GCA_017142935.1	11	3	Taxon 3	Providencia rettgeri	PRJNA288601	SAMN17767347		Human	2020	USA
GCA_024196265.1	11	3	Taxon 3	Providencia rettgeri	PRJNA288601	SAMN29599261		Human	2022	USA
GCA_019693725.1	11	3	Taxon 3	Providencia rettgeri	PRJNA522370	SAMN10935816	Providencia rettgeri strain GPAT395_S2	Effluent	2017	South Africa
GCA_028481965.1	11	3	Taxon 3	Providencia sp. PROV137	PRJNA828374	SAMN28698509		Human	2015	China
GCA_011683755.1	11	3	Taxon 3	Providencia rettgeri	PRJNA612977	SAMN14381062	Providencia rettgeri strain 665m/5	Animal	2012	USA
GCA_019694065.1	11	3	Taxon 3	Providencia rettgeri	PRJNA522370	SAMN10935793	Providencia rettgeri strain AFE96_S1	Effluent	2017	South Africa
GCA_028479665.1	11	3	Taxon 3	Providencia sp. PROV195	PRJNA828374	SAMN28698558		Human	2017	China
GCA_018068205.1	11	3	Taxon 3	Providencia rettgeri	PRJNA288601	SAMN18511046	Providencia rettgeri strain 2020EL-00071	Human	2020	USA
GCA_025916175.1	11	3	Taxon 3	Providencia rettgeri	PRJNA862704	SAMN29990039	Providencia rettgeri 12105	Human	2014	Mexico
GCA_019693985.1	11	3	Taxon 3	Providencia rettgeri	PRJNA522370	SAMN10935799	Providencia rettgeri strain AFE652_S1	Effluent	2017	South Africa
GCA_019694035.1	11	3	Taxon 3	Providencia rettgeri	PRJNA522370	SAMN10935797	Providencia rettgeri strain AFE422_S1	Effluent	2017	South Africa
GCA_028482865.1	11	3	Taxon 3	Providencia sp. PROV104	PRJNA828374	SAMN28698478		Human		China
GCA_011765765.1	11	3	Taxon 3	Providencia sp. 504mA	PRJNA612977	SAMN14381064	Providencia sp. 504mA	Animal	2012	USA
GCA_011683715.1	11	3	Taxon 3	Providencia rettgeri	PRJNA612977	SAMN14381059	Providencia rettgeri strain 586mA	Animal	2012	USA
GCA_011683805.1	11	3	Taxon 3	Providencia rettgeri	PRJNA612977	SAMN14381065	Providencia rettgeri strain 594m/10B	Animal	2012	USA
GCA_017163415.1	11	3	Taxon 3	Providencia rettgeri	PRJNA687988	SAMN17164287	Providencia rettgeri strain Pvs3
GCA_028485315.1	11	3	Taxon 3	Providencia sp. PROV011	PRJNA828374	SAMN28698411		Human	2015	China
GCA_004335985.1	11	3	Taxon 3	Providencia rettgeri	PRJNA522370	SAMN10935806	Providencia rettgeri strain APW139_S1	Effluent	2017	South Africa
GCA_022349885.2	11	3	Taxon 3	Providencia rettgeri	PRJNA288601	SAMN25995663	Providencia rettgeri 2022EL-00079	Human	2020	USA
GCA_002984195.1	11	3	Taxon 3	Providencia rettgeri	PRJNA231221	SAMN06173343	Providencia rettgeri strain FDAARGOS_330	Human	2015	USA
GCA_001049815.1	11	3	Taxon 3	Providencia rettgeri	PRJEB9054	SAMEA3334667
GCA_028479285.1	11	3	Taxon 3	Providencia sp. PROV220	PRJNA828374	SAMN28698577		Human	2014	China
GCA_011682035.1	11	3	Taxon 3	Providencia rettgeri	PRJNA612977	SAMN14381067	Providencia rettgeri strain 593m	Animal	2012	USA
GCA_028061175.1	11	3	Taxon 3	Providencia rettgeri	PRJNA288601	SAMN25636322		Human		USA
GCA_011683695.1	11	3	Taxon 3	Providencia rettgeri	PRJNA612977	SAMN14381058	Providencia rettgeri strain 727m	Animal	2012	USA
GCA_028479325.1	11	3	Taxon 3	Providencia sp. PROV218	PRJNA828374	SAMN28698575		Human	2012	China
GCA_028479225.1	11	3	Taxon 3	Providencia sp. PROV225	PRJNA828374	SAMN28698580		Human	2014	China
GCA_021027775.1	11	3	Taxon 3	Providencia rettgeri	PRJNA288601	SAMN23521401		Human	2021	USA
GCA_028477865.1	11	3	Taxon 3	Providencia sp. PROV265	PRJNA828374	SAMN28698615		Human	2017	China
GCA_028480815.1	11	3	Taxon 3	Providencia sp. PROV164	PRJNA828374	SAMN28698533		Human	2014	China
GCA_000805715.1	11	3	Taxon 3	Providencia rettgeri	PRJNA264579	SAMN03135814	Providencia rettgeri CCBH11880	Human	2014	Brazil
GCA_019694115.1	11	3	Taxon 3	Providencia rettgeri	PRJNA522370	SAMN10935794	Providencia rettgeri strain AFE97_S1	Effluent	2017	South Africa
GCA_004120665.1	11	3	Taxon 3	Providencia rettgeri	PRJNA486873	SAMN09867181	Providencia rettgeri strain DCX	Soil	2017	China
GCA_019693935.1	11	3	Taxon 3	Providencia rettgeri	PRJNA522370	SAMN10935805	Providencia rettgeri strain APW127_S1	Effluent	2017	South Africa
GCA_016406205.1	11	3	Taxon 3	Providencia rettgeri	PRJNA686254	SAMN17109661	Providencia rettgeri strain R39	Animal	2017	China
GCA_019693965.1	11	3	Taxon 3	Providencia rettgeri	PRJNA522370	SAMN10935801	Providencia rettgeri strain AMW342_S1	Effluent	2017	South Africa
GCA_011683855.1	11	3	Taxon 3	Providencia rettgeri	PRJNA612977	SAMN14381057	Providencia rettgeri strain 715m/4	Animal	2012	USA
GCA_018066445.1	11	3	Taxon 3	Providencia rettgeri	PRJNA288601	SAMN18511101	Providencia rettgeri strain 2021EL-00130	Human	2021	USA
GCA_008039395.1	11	3	Taxon 3	Providencia rettgeri	PRJNA559358	SAMN12536438	Providencia rettgeri strain GMR-RA257	Human	2015	Colombia
GCA_020523785.1	11	3	Taxon 3	Providencia rettgeri	PRJNA288601	SAMN22215869		Human	2021	USA
GCA_019694015.1	11	3	Taxon 3	Providencia rettgeri	PRJNA522370	SAMN10935796	Providencia rettgeri strain AFE220_S1	Effluent	2017	South Africa
GCA_021107115.1	11	3	Taxon 3	Providencia rettgeri	PRJNA288601	SAMN23741989		Human	2021	USA
GCA_020679665.2	11	3	Taxon 3	Providencia rettgeri	PRJNA288601	SAMN22677365		Human	2019	USA
GCA_019837045.1	11	3	Taxon 3	Providencia rettgeri	PRJNA522370	SAMN10935791	Providencia rettgeri strain AFE71_S2	Effluent	2017	South Africa
GCA_028480775.1	11	3	Taxon 3	Providencia sp. PROV167	PRJNA828374	SAMN28698535		Human		China
GCA_025579105.1	11	3	Taxon 3	Providencia rettgeri	PRJNA288601	SAMN31152626		Human	2022	USA
GCA_019836965.1	11	3	Taxon 3	Providencia rettgeri	PRJNA522370	SAMN10935811	Providencia rettgeri strain GMW173_S1	Effluent	2017	South Africa
GCA_011683815.1	11	3	Taxon 3	Providencia rettgeri	PRJNA612977	SAMN14381061	Providencia rettgeri strain 663m/7	Animal	2012	USA
GCA_008039435.1	11	3	Taxon 3	Providencia rettgeri	PRJNA559358	SAMN12536314	Providencia rettgeri strain GMR-RA1153	Human	2015	Colombia
GCA_019694085.1	11	3	Taxon 3	Providencia rettgeri	PRJNA522370	SAMN10935795	Providencia rettgeri strain AFE104_S2	Effluent	2017	South Africa
GCA_019693855.1	11	3	Taxon 3	Providencia rettgeri	PRJNA522370	SAMN10935808	Providencia rettgeri strain APW589_S1	Effluent	2017	South Africa
GCA_001874625.1	11	3	Taxon 3	Providencia rettgeri	PRJNA342046	SAMN05734415		Human	2013	Colombia
GCA_019048545.1	11	3	Taxon 3	Providencia rettgeri	PRJNA231221	SAMN16357593	Providencia rettgeri strain FDAARGOS 1451 strain Not applicable			Germany
GCA_020985345.1	11	3	Taxon 3	Providencia rettgeri	PRJNA778043	SAMN22900650	Providencia rettgeri strain L1	Soil	2019	China
GCA_011754545.1	11	3	Taxon 3	Providencia rettgeri	PRJNA611685	SAMN14342346	Providencia rettgeri strain P.r118
GCA_028482045.1	11	3	Taxon 3	Providencia sp. PROV135	PRJNA828374	SAMN28698507		Human		China
GCA_022253475.2	11	3	Taxon 3	Providencia rettgeri	PRJNA288601	SAMN25978203	Providencia rettgeri 2022EL-00028	Human	2021	USA
GCA_028481265.1	11	3	Taxon 3	Providencia sp. PROV147	PRJNA828374	SAMN28698519		Human		China
GCA_019694055.1	11	3	Taxon 3	Providencia rettgeri	PRJNA522370	SAMN10935792	Providencia rettgeri strain AFE85_S2	Effluent	2017	South Africa
GCA_028485355.1	11	3	Taxon 3	Providencia sp. PROV010	PRJNA828374	SAMN28698410		Human		China
GCA_013702245.1	12	16	Providencia huaxiensis	Providencia rettgeri	PRJNA647144	SAMN15577107	Providencia rettgeri strain 2353217	Human	2016	China
GCA_015571575.1	12	16	Providencia huaxiensis	Providencia rettgeri	PRJNA662792	SAMN16304245	Providencia rettgeri strain Res13-Sevr-LER2-35	Insect	2017	Canada
GCA_028479505.1	12	16	Providencia huaxiensis	Providencia sp. PROV205	PRJNA828374	SAMN28698565		Human	2012	China
GCA_018068565.1	12	16	Providencia huaxiensis	Providencia huaxiensis	PRJNA288601	SAMN18511028	Providencia huaxiensis strain 2020EL-00049	Human	2019	USA
GCA_019991145.1	12	16	Providencia huaxiensis	Providencia rettgeri	PRJNA707305	SAMN18200131		Human	2019	China
GCA_028482345.1	12	16	Providencia huaxiensis	Providencia sp. PROV123	PRJNA828374	SAMN28698496		Human		China
GCA_015672905.1	12	16	Providencia huaxiensis	Providencia rettgeri	PRJNA662792	SAMN16304247	Providencia rettgeri strain Res13-Sevr-LER2-33		2017	Canada
GCA_021044835.1	12	16	Providencia huaxiensis	Providencia huaxiensis	PRJNA288601	SAMN23307171	Providencia huaxiensis strain 2021EL-01262	Human	2021
GCA_002843235.3	12	16	Providencia huaxiensis	Providencia huaxiensis	PRJNA417881	SAMN07508212	Providencia huaxiensis WCHPr000369	Human	2015	China
GCA_028483405.1	12	16	Providencia huaxiensis	Providencia sp. PROV076	PRJNA828374	SAMN28698460		Human	2014	China
GCA_028483305.1	12	16	Providencia huaxiensis	Providencia sp. PROV087	PRJNA828374	SAMN28698465		Human		China
GCA_018068825.1	12	16	Providencia huaxiensis	Providencia huaxiensis	PRJNA288601	SAMN18511017	Providencia huaxiensis strain 2020EL-00036	Human	2019	USA
GCA_028485055.1	12	16	Providencia huaxiensis	Providencia sp. PROV020	PRJNA828374	SAMN28698417		Human		China
GCA_015672955.1	12	16	Providencia huaxiensis	Providencia rettgeri	PRJNA662792	SAMN16304246	Providencia rettgeri strain Res13-Sevr-LER2-36	Insect	2017	Canada
GCA_011077905.1	12	16	Providencia huaxiensis	Providencia sp. M-27	PRJNA607405	SAMN14134921	Providencia sp. M-27	Insect	2016	China
GCA_028479545.1	12	16	Providencia huaxiensis	Providencia sp. PROV201	PRJNA828374	SAMN28698563		Human		China
GCA_029029465.1	13	20	Providencia wenzhouensis	Providencia rettgeri	PRJNA925922	SAMN32818172		Food	2022	USA
GCA_028616775.1	13	20	Providencia wenzhouensis	Providencia rettgeri	PRJNA925922	SAMN32818195		Food	2022	USA
GCA_028617055.1	13	20	Providencia wenzhouensis	Providencia rettgeri	PRJNA925922	SAMN32818193		Food	2022	USA
GCA_019343475.1	13	20	Providencia wenzhouensis	Providencia sp. R33	PRJNA717642	SAMN18499530	Providencia sp. R33	Animal	2015	China
GCA_028616895.1	13	20	Providencia wenzhouensis	Providencia rettgeri	PRJNA925922	SAMN32818194		Food	2022	USA
GCA_029029485.1	13	20	Providencia wenzhouensis	Providencia rettgeri	PRJNA925922	SAMN32818171		Food	2022	USA
GCA_028479185.1	14	21	Taxon 4	Providencia sp. PROV227	PRJNA828374	SAMN28698582		Human	2013	China
GCA_028482245.1	14	21	Taxon 4	Providencia sp. PROV129	PRJNA828374	SAMN28698501		Human	2014	China
GCA_017151655.1	14	21	Taxon 4	Providencia stuartii	PRJNA649083	SAMN15659135	Providencia stuartii strain M4	Mouse	2019	China
GCA_017151665.1	14	21	Taxon 4	Providencia stuartii	PRJNA649083	SAMN15659136	Providencia stuartii strain F3W	Animal	2019	China
GCA_017151695.1	14	21	Taxon 4	Providencia stuartii	PRJNA649083	SAMN15659137	Providencia stuartii strain M5	Mouse	2019	China
GCA_028480735.1	14	21	Taxon 4	Providencia sp. PROV168	PRJNA828374	SAMN28698536		Human	2013	China
GCA_028479625.1	14	21	Taxon 4	Providencia sp. PROV197	PRJNA828374	SAMN28698560		Human		China
GCA_028477985.1	14	21	Taxon 4	Providencia sp. PROV259	PRJNA828374	SAMN28698609		Human		China
GCA_017151615.1	14	21	Taxon 4	Providencia stuartii	PRJNA649083	SAMN15659134	Providencia stuartii strain M2	Mouse	2019	China
GCA_009706465.1	15	2	Providencia alcalifaciens	Providencia alcalifaciens	PRJNA580371	SAMN13155991	Providencia alcalifaciens strain wls1924			Poland
GCA_009706685.1	15	2	Providencia alcalifaciens	Providencia alcalifaciens	PRJNA580371	SAMN13155979	Providencia alcalifaciens strain wls1911			Poland
GCA_000517805.1	15	2	Providencia alcalifaciens	Providencia alcalifaciens F90-2004	PRJNA181043	SAMN02597449	Providencia alcalifaciens F90-2004
GCA_915402015.1	15	2	Providencia alcalifaciens	Providencia alcalifaciens	PRJEB47262	SAMEA9835635	Providencia alcalifaciens strain 2019-04-29292-1-3	Animal	2019	Norway
GCA_915401715.1	15	2	Providencia alcalifaciens	Providencia alcalifaciens	PRJEB47262	SAMEA9835637	Providencia alcalifaciens strain 2019-04-29034-1-3	Animal	2019	Norway
GCA_009706545.1	15	2	Providencia alcalifaciens	Providencia alcalifaciens	PRJNA580371	SAMN13155987	Providencia alcalifaciens strain wls1920			Poland
GCA_015234555.1	15	2	Providencia alcalifaciens	Providencia alcalifaciens	PRJNA671681	SAMN16540228	Providencia alcalifaciens strain WMus003.1	Mouse	2019	UK
GCA_009706395.1	15	2	Providencia alcalifaciens	Providencia alcalifaciens	PRJNA580371	SAMN13155994	Providencia alcalifaciens strain wls1933			Poland
GCA_009706295.1	15	2	Providencia alcalifaciens	Providencia alcalifaciens	PRJNA580371	SAMN13156000	Providencia alcalifaciens strain wls1940			Poland
GCA_009706385.1	15	2	Providencia alcalifaciens	Providencia alcalifaciens	PRJNA580371	SAMN13155995	Providencia alcalifaciens strain wls1934			Poland
GCA_915401735.1	15	2	Providencia alcalifaciens	Providencia alcalifaciens	PRJEB47262	SAMEA9835631	Providencia alcalifaciens strain 2019-04-28369-1-2	Animal	2019	Norway
GCA_028479465.1	15	2	Providencia alcalifaciens	Providencia sp. PROV208	PRJNA828374	SAMN28698567		Human		China
GCA_002393505.1	15	2	Providencia alcalifaciens	Providencia alcalifaciens	PRJNA231221	SAMN07312452	Providencia alcalifaciens strain FDAARGOS_408	Human
GCA_000527295.1	15	2	Providencia alcalifaciens	Providencia alcalifaciens RIMD 1656011	PRJNA181046	SAMN02641581	Providencia alcalifaciens RIMD 1656011
GCA_000527315.1	15	2	Providencia alcalifaciens	Providencia alcalifaciens R90-1475	PRJNA181045	SAMN02641580	Providencia alcalifaciens R90-1475
GCA_000173415.1	15	2	Providencia alcalifaciens	Providencia alcalifaciens DSM 30120	PRJNA29297	SAMN00008853	Providencia alcalifaciens DSM 30120	Human
GCA_028479485.1	15	2	Providencia alcalifaciens	Providencia sp. PROV209	PRJNA828374	SAMN28698568		Human		China
GCA_902375275.1	15	2	Providencia alcalifaciens	Providencia alcalifaciens	PRJEB33885	SAMEA5850969	Providencia alcalifaciens strain MGYG-HGUT-01466	Human
GCA_915401745.1	15	2	Providencia alcalifaciens	Providencia alcalifaciens	PRJEB47262	SAMEA9835630	Providencia alcalifaciens strain 2019-01-3283-1-1	Animal	2019	Norway
GCA_915402005.1	15	2	Providencia alcalifaciens	Providencia alcalifaciens	PRJEB47262	SAMEA9835633	Providencia alcalifaciens strain 2019-04-29290-1-7	Animal	2019	Norway
GCA_009706365.1	15	2	Providencia alcalifaciens	Providencia alcalifaciens	PRJNA580371	SAMN13155996	Providencia alcalifaciens strain wls1935			Poland
GCA_000314875.2	15	2	Providencia alcalifaciens	Providencia alcalifaciens Dmel2	PRJNA82571	SAMN02428991	Providencia alcalifaciens Dmel2	Insect	2006	USA
GCA_009706725.1	15	2	Providencia alcalifaciens	Providencia alcalifaciens	PRJNA580371	SAMN13155980	Providencia alcalifaciens strain wls1912			Poland
GCA_009706305.1	15	2	Providencia alcalifaciens	Providencia alcalifaciens	PRJNA580371	SAMN13155999	Providencia alcalifaciens strain wls1939			Poland
GCA_000527335.1	15	2	Providencia alcalifaciens	Providencia alcalifaciens 205/92	PRJNA181044	SAMN02641579	Providencia alcalifaciens 205/92
GCA_915401765.1	15	2	Providencia alcalifaciens	Providencia alcalifaciens	PRJEB47262	SAMEA9835632	Providencia alcalifaciens strain 2019-04-28370-1-5	Animal	2019	Norway
GCA_013415225.1	15	2	Providencia alcalifaciens	Providencia alcalifaciens	PRJNA643572	SAMN15420193	Providencia alcalifaciens strain WMus003	Mouse	2019	UK
GCA_900455135.1	15	2	Providencia alcalifaciens	Providencia alcalifaciens	PRJEB6403	SAMEA4556078	Providencia alcalifaciens strain NCTC6344		1900/1942	India
GCA_915401705.1	15	2	Providencia alcalifaciens	Providencia alcalifaciens	PRJEB47262	SAMEA9835636	Providencia alcalifaciens strain 2019-04-27799-1-2	Animal	2019	Norway
GCA_000527255.1	15	2	Providencia alcalifaciens	Providencia alcalifaciens PAL-2	PRJNA181048	SAMN02641583	Providencia alcalifaciens PAL-2
GCA_013702185.1	15	2	Providencia alcalifaciens	Providencia alcalifaciens	PRJNA647141	SAMN15577023	Providencia alcalifaciens strain 1701003	Animal	2017	China
GCA_001655055.1	16	17	Providencia heimbachae	Providencia heimbachae ATCC 35613	PRJNA210924	SAMN04875434	Providencia heimbachae ATCC 35613	Animal		Germany
GCA_011754515.1	16	17	Providencia heimbachae	Providencia heimbachae	PRJNA611685	SAMN14342347	Providencia heimbachae strain P.h158
GCA_900061445.1	16	17	Providencia heimbachae	Providencia heimbachae	PRJEB12672	SAMEA3867205	Providencia heimbachae strain P12672	Human		France
GCA_005157325.1	16	18	Providencia heimbachae	Providencia heimbachae	PRJNA445948	SAMN08803291	Providencia heimbachae strain 99101	Animal	2012	China
GCA_900475855.1	16	17	Providencia heimbachae	Providencia heimbachae	PRJEB6403	SAMEA3936798	Providencia heimbachae strain NCTC12003
GCA_023970715.1	17	22	Providencia vermicola	Providencia stuartii	PRJNA848435	SAMN29005954	Providencia stuartii TYL-Y13		2021	China
GCA_020381325.1	17	22	Providencia vermicola	Providencia vermicola	PRJNA723267	SAMN18809890		Insect	2018	Germany
GCA_028479445.1	18	6	Providencia rustigianii	Providencia sp. PROV210	PRJNA828374	SAMN28698569		Human		China
GCA_000156395.1	18	6	Providencia rustigianii	Providencia rustigianii DSM 4541	PRJNA28651	SAMN00008855	Providencia rustigianii DSM 4541	Human		USA
GCA_902377615.1	18	6	Providencia rustigianii	Providencia rustigianii	PRJEB33885	SAMEA5851212	Providencia rustigianii strain MGYG-HGUT-01708	Human
GCA_900635875.1	18	6	Providencia rustigianii	Providencia rustigianii	PRJEB6403	SAMEA3222068	Providencia rustigianii strain NCTC6933			UK
GCA_900637755.1	18	6	Providencia rustigianii	Providencia rustigianii	PRJEB6403	SAMEA26394418	Providencia rustigianii strain NCTC8113			UK
GCA_900455105.1	18	6	Providencia rustigianii	Providencia rustigianii	PRJEB6403	SAMEA2709024	Providencia rustigianii strain NCTC12026
GCA_009706375.1	18	6	Providencia rustigianii	Providencia rustigianii	PRJNA580371	SAMN13155997	Providencia rustigianii strain wls1936			Poland
GCA_009706445.1	18	6	Providencia rustigianii	Providencia rustigianii	PRJNA580371	SAMN13155993	Providencia rustigianii strain wls1926			Poland
GCA_900455235.1	18	6	Providencia rustigianii	Providencia rustigianii	PRJEB6403	SAMEA3282966	Providencia rustigianii strain NCTC11667		1977
GCA_003057415.1	19	7	Taxon 5	Providencia alcalifaciens	PRJNA437544	SAMN08667507	Providencia alcalifaciens strain PRM-2	Human	2017	Lebanon
GCA_009706505.1	19	7	Taxon 5	Providencia sp. wls1922	PRJNA580371	SAMN13155989	Providencia sp. wls1922			Poland
GCA_028479405.1	19	7	Taxon 5	Providencia sp. PROV212	PRJNA828374	SAMN28698571		Human		China
GCA_004343335.1	19	7	Taxon 5	Providencia alcalifaciens	PRJNA499488	SAMN10361495	Providencia alcalifaciens strain JUb102
GCA_009706495.1	19	7	Taxon 5	Providencia sp. wls1921	PRJNA580371	SAMN13155988	Providencia sp. wls1921			Poland
GCA_012272845.2	19	7	Taxon 5	Providencia sp. JUb39	PRJNA622270	SAMN14505849		Food	2019	France
GCA_000527275.1	19	7	Taxon 5	Providencia alcalifaciens PAL-1	PRJNA181047	SAMN02641582	Providencia alcalifaciens PAL-1
GCA_015739385.1	19	7	Taxon 5	Providencia alcalifaciens	PRJNA475751	SAMN13622148	Providencia alcalifaciens strain PRV00016	Human	2018	USA
GCA_028479425.1	19	7	Taxon 5	Providencia sp. PROV211	PRJNA828374	SAMN28698570		Human		China
GCA_009706335.1	19	7	Taxon 5	Providencia sp. wls1938	PRJNA580371	SAMN13155998	Providencia sp. wls1938			Poland
GCA_027595165.1	19	7	Taxon 5	Providencia sp. PROV188	PRJNA828374	SAMN27964235		Human		China
GCA_018257355.1	19	7	Taxon 5	Providencia sp. JGM178	PRJNA687492	SAMN17146138	Providencia sp. JGM178	Insect	2015	USA
GCA_902375285.1	19	7	Taxon 5	Providencia alcalifaciens	PRJEB33885	SAMEA5850968	Providencia alcalifaciens strain MGYG-HGUT-01465	Human
GCA_018257405.1	19	7	Taxon 5	Providencia sp. JGM172	PRJNA687492	SAMN17146137	Providencia sp. JGM172	Insect	2015	USA
GCA_009706585.1	19	7	Taxon 5	Providencia sp. wls1916	PRJNA580371	SAMN13155984	Providencia sp. wls1916			Poland
GCA_000517745.1	19	7	Taxon 5	Providencia alcalifaciens PAL-3	PRJNA181049	SAMN02597446	Providencia alcalifaciens PAL-3
GCA_915403165.1	20	7	Taxon 6	Providencia alcalifaciens	PRJEB47262	SAMEA9835634	Providencia alcalifaciens strain 2019-04-29291-1-1	Animal	2019	Norway
