# Supplementary material for: Genomic revisitation and reclassification of the genus Providencia
Source: mSphere. 2024 Feb 27;9(3):e00731-23. doi: 10.1128/msphere.00731-23 (PMC10964429; doi:10.1128/msphere.00731-23)
Supplement: Data S2 — Details of plasmid sequences analyzed in this study. [file msphere.00731-23-s0002.xlsx]

## Sheet: plasmids_info
Supplementary Data 2 721 Predicted plasmid information
Genome	cluster	phylogroup	species	plasmids	num_contigs	size	gc	rep_type(s)	rep_type_accession(s)	relaxase_type(s)	relaxase_type_accession(s)	mpf_type	mpf_type_accession(s)	orit_type(s)	orit_accession(s)	predicted_mobility	mash_nearest_neighbor	mash_neighbor_distance	mash_neighbor_identification	primary_cluster_id	secondary_cluster_id	predicted_host_range_overall_rank	predicted_host_range_overall_name	observed_host_range_ncbi_rank	observed_host_range_ncbi_name	reported_host_range_lit_rank	reported_host_range_lit_name	associated_pmid(s)	Cluster
D3918	11	10	rettgeri	D3918:novel_bbe8901b3a7db94282c6a13bc5eea31a	2	58350	43.18	rep_cluster_1220	000516__KX832928_00016	-	-	-	-	-	-	non-mobilizable	CP017672	0.0677629	Providencia rettgeri	novel_bbe8901b3a7db94282c6a13bc5eea31a	-	genus	Providencia	genus	Providencia	-	-	-	8
D3918	11	10	rettgeri	D3918:AC082	7	30353	52.91	-	-	-	-	-	-	-	-	non-mobilizable	NC_019091	0.0507636	Escherichia coli	AC082	-	class	Gammaproteobacteria	class	Gammaproteobacteria	-	-	-	12
D3918	11	10	rettgeri	D3918:AB434	1	2794	41.41	Col3M	000015__JX514065	-	-	-	-	-	-	non-mobilizable	JQ776508	4.76906e-05	Proteus mirabilis	AB434	AK211	phylum	Pseudomonadota	phylum	Pseudomonadota	-	-	-	47
D3918	11	10	rettgeri	D3918:AC123	1	1878	43.45	-	-	-	-	-	-	-	-	non-mobilizable	KX539265	0.0529154	Vibrio parahaemolyticus	AC123	-	genus	Vibrio	genus	Vibrio	-	-	-	19
D4379	11	10	rettgeri	D4379:AB434	1	2794	41.91	Col3M	000015__JX514065	-	-	-	-	-	-	non-mobilizable	JQ776508	4.76906e-05	Proteus mirabilis	AB434	AK211	phylum	Pseudomonadota	phylum	Pseudomonadota	-	-	-	47
D4759	7	8	zhijiangensis	D4759:AB434	2	4959	41.2	Col3M	000015__JX514065	-	-	-	-	-	-	non-mobilizable	JQ776508	0.0144562	Proteus mirabilis	AB434	AK211	phylum	Pseudomonadota	phylum	Pseudomonadota	-	-	-	47
D5720	4	1	stuartii	D5720:AC082	8	39176	55.26	-	-	-	-	-	-	-	-	non-mobilizable	CP024094	0.0491	Escherichia coli	AC082	-	class	Gammaproteobacteria	class	Gammaproteobacteria	-	-	-	12
GCA_000517805.1	2	15	alcalifaciens	GCA_000517805:AD158	3	34470	48.51	IncN	000150__JQ996149	MOBF	NC_020122_00018	MPF_T	NC_020122_00006,NC_020122_00009,NC_020122_00011,NC_020122_00012,NC_020122_00019	-	-	conjugative	CP027258	0.00274254	Escherichia coli	AD158	AM604	class	Gammaproteobacteria	class	Gammaproteobacteria	order	Enterobacterales	23114770; 20851899; 28842132	20
GCA_000517805.1	2	15	alcalifaciens	GCA_000517805:AF218	1	28916	46.24	rep_cluster_312	001623__NC_020920_00001	MOBP	NZ_CM000957_00016	MPF_T	NC_020920_00020,NC_020920_00017,NZ_CM000957_00028,NZ_CM000957_00030,NC_020920_00011,NC_020920_00010	-	-	conjugative	CP039300	0.00800497	Escherichia coli	AF218	AP141	order	Enterobacterales	order	Enterobacterales	-	-	-	25
GCA_000527315.1	2	15	alcalifaciens	GCA_000527315:novel_7f2d5c8e143f01f44cb6074226ca9814	5	48733	43.84	rep_cluster_1220	000516__KX832928_00016	-	-	-	-	-	-	non-mobilizable	CP008919	0.0747985	Providencia stuartii	novel_7f2d5c8e143f01f44cb6074226ca9814	-	genus	Providencia	genus	Providencia	-	-	-	5
GCA_000527335.1	2	15	alcalifaciens	GCA_000527335:novel_d5c3834bfbaa89f5252aa3c450a1836b	1	36207	36.48	-	-	MOBP	CP021855_00025	-	-	-	-	mobilizable	CP026061	0.0628995	Proteus mirabilis	novel_d5c3834bfbaa89f5252aa3c450a1836b	-	family	Morganellaceae	family	Morganellaceae	-	-	-	14
GCA_000754345.1	4	1	stuartii	GCA_000754345:AA132	1	48866	42.76	rep_cluster_1220	000517__CP008919_00003	-	-	-	-	-	-	non-mobilizable	CP008919	0	Providencia stuartii	AA132	AH764	genus	Providencia	genus	Providencia	-	-	-	10
GCA_000783455.2	4	1	stuartii	GCA_000783455:AA860	1	147900	52.05	IncC	000092__CP025470	MOBH,MOBH	NC_012885_00072,NC_012690_00071	MPF_F	NC_009140_00071,NC_014170_00023,NC_012885_00083,NC_016974_00085,NC_012885_00091,NC_023291_00077,NC_012885_00167,NC_012885_00088	MOBH	JQ319772	conjugative	CP031512	0	Providencia stuartii	AA860	AJ278	phylum	Pseudomonadota	class	Gammaproteobacteria	phylum	Pseudomonadota	23800906; 20138094; 19482926; 24567731; 28842132; 20851899; 22290972; 19949054	0
GCA_000783455.2	4	1	stuartii	GCA_000783455:AB954	1	3925	44.56	-	-	-	-	-	-	-	-	non-mobilizable	CP031509	0	Providencia stuartii	AB954	AK941	genus	Providencia	genus	Providencia	-	-	-	23
GCA_000783455.2	4	1	stuartii	GCA_000783455:AC887	1	10903	40.41	-	-	-	-	-	-	-	-	non-mobilizable	CP031510	0	Providencia stuartii	AC887	AM247	order	Enterobacterales	order	Enterobacterales	-	-	-	23
GCA_000783455.2	4	1	stuartii	GCA_000783455:AG831	1	6989	40.08	-	-	-	-	-	-	-	-	non-mobilizable	CP031511	0	Providencia stuartii	AG831	AQ887	genus	Providencia	genus	Providencia	-	-	-	23
GCA_000805715.1	3	11	Taxon 3	GCA_000805715:AA858	1	101934	53.6	-	-	MOBH,MOBH	NC_012690_00071,NC_012885_00072	MPF_F	NC_023291_00077,NC_012885_00091,NC_016974_00085,NC_012885_00083,NC_014170_00023,NC_009140_00071,NC_012885_00088	-	-	conjugative	KX064437	0.0107405	Citrobacter freundii	AA858	AJ261	order	Enterobacterales	order	Enterobacterales	-	-	-	0
GCA_000805715.1	3	11	Taxon 3	GCA_000805715:AB434	1	4024	41.39	Col3M	000015__JX514065	-	-	-	-	-	-	non-mobilizable	JQ776508	0.000805673	Proteus mirabilis	AB434	AK211	phylum	Pseudomonadota	phylum	Pseudomonadota	-	-	-	47
GCA_000805715.1	3	11	Taxon 3	GCA_000805715:AC082	4	18576	52.81	-	-	-	-	-	-	-	-	non-mobilizable	CP024094	0.0480354	Escherichia coli	AC082	-	class	Gammaproteobacteria	class	Gammaproteobacteria	-	-	-	12
GCA_000805715.1	3	11	Taxon 3	GCA_000805715:AE581	1	4991	51.35	-	-	-	-	-	-	-	-	non-mobilizable	MH917716	0.0563082	Escherichia coli	AE581	-	class	Gammaproteobacteria	class	Gammaproteobacteria	-	-	-	0
GCA_000805715.1	3	11	Taxon 3	GCA_000805715:AD092	1	1685	51.63	-	-	-	-	-	-	-	-	non-mobilizable	NC_010064	0.00584167	Escherichia coli	AD092	AM522	order	Enterobacterales	order	Enterobacterales	-	-	-	67
GCA_001049815.1	3	11	Taxon 3	GCA_001049815:AA855	4	89635	40.93	-	-	MOBH	NC_022589_00035	MPF_F	NC_022589_00016,NC_022589_00017,NC_022589_00022,NC_022589_00024,NC_022589_00025,NC_022589_00031,NC_022589_00020	-	-	conjugative	KF295828	0.0485634	Providencia rettgeri	AA855	-	family	Morganellaceae	family	Morganellaceae	-	-	-	2
GCA_001049815.1	3	11	Taxon 3	GCA_001049815:AD314	1	22737	44.14	-	-	-	-	-	-	-	-	non-mobilizable	KY433363	0.0417116	Proteus mirabilis	AD314	-	genus	Proteus	genus	Proteus	-	-	-	6
GCA_001049815.1	3	11	Taxon 3	GCA_001049815:AG317	2	9086	31.7	rep_cluster_1478	000817__NC_020131_00009	MOBP	NC_020131_00006	-	-	-	-	mobilizable	NC_020131	0.0338037	Citrobacter freundii	AG317	-	order	Enterobacterales	order	Enterobacterales	-	-	-	35
GCA_001049815.1	3	11	Taxon 3	GCA_001049815:AB434	1	2683	41.78	Col3M	000015__JX514065	-	-	-	-	-	-	non-mobilizable	NC_024981	0.000239895	Proteus vulgaris	AB434	AK211	phylum	Pseudomonadota	phylum	Pseudomonadota	-	-	-	47
GCA_001267785.1	4	1	stuartii	GCA_001267785:AA860	5	164939	50.8	IncC,rep_cluster_1254	000092__CP025470,000562__KT346360_00001	MOBH,MOBH	NC_012690_00071,NC_012885_00072	MPF_F	NC_023291_00077,NC_012885_00091,NC_016974_00085,NC_012885_00083,NC_014170_00023,NC_009140_00071,NC_012885_00167,NC_012885_00088	MOBH	AB040037	conjugative	CP021551	0.00357808	Proteus mirabilis	AA860	AJ272	phylum	Pseudomonadota	class	Gammaproteobacteria	phylum	Pseudomonadota	23800906; 20138094; 19482926; 24567731; 28842132; 20851899; 22290972; 19949054	0
GCA_001463005.1	4	1	stuartii	GCA_001463005:AA860	5	166875	50.65	IncC,rep_cluster_1254	000092__CP025470,000562__KT346360_00001	MOBH,MOBH	NC_012690_00071,NC_012885_00072	MPF_F	NC_023291_00077,NC_012885_00091,NC_016974_00085,NC_012885_00083,NC_014170_00023,NC_009140_00071,NC_012885_00167,NC_012885_00088	MOBH	AB040037	conjugative	CP021551	0.00268639	Proteus mirabilis	AA860	AJ272	phylum	Pseudomonadota	class	Gammaproteobacteria	phylum	Pseudomonadota	23800906; 20138094; 19482926; 24567731; 28842132; 20851899; 22290972; 19949054	0
GCA_001853385.1	5	3	manganoxydans	GCA_001853385:AG317	1	17789	32.86	rep_cluster_1478	000817__NC_020131_00009	MOBP	NC_020131_00006	-	-	-	-	mobilizable	NC_020131	0.0193079	Citrobacter freundii	AG317	AQ345	order	Enterobacterales	order	Enterobacterales	-	-	-	35
GCA_001874625.1	3	11	Taxon 3	GCA_001874625:AA133	1	108417	42.22	rep_cluster_1220,rep_cluster_1220	000516__KX832928_00016,000517__CP008919_00003	-	-	-	-	-	-	non-mobilizable	CP017672	0	Providencia rettgeri	AA133	AH765	genus	Providencia	genus	Providencia	-	-	-	5
GCA_001888205.1	4	1	stuartii	GCA_001888205:AA860	1	195378	50.71	IncC,rep_cluster_1527	000092__CP025470,000882__CP012005_00092	MOBH,MOBH	NC_012690_00071,NC_012885_00072	MPF_F	NC_023291_00077,NC_012885_00091,NC_016974_00085,NC_012885_00083,NC_014170_00023,NC_009140_00071,NC_012885_00167,NC_012885_00088	MOBH	CP006052	conjugative	CP017055	0	Providencia stuartii	AA860	AJ271	class	Gammaproteobacteria	class	Gammaproteobacteria	-	-	-	0
GCA_001888205.1	4	1	stuartii	GCA_001888205:AC863	1	38206	39.9	IncX8	000229__AM942760_00001	MOBP	NC_010555_00037	MPF_T	NC_010555_00012,NC_010555_00014,NC_010555_00015,NC_010555_00009	-	-	conjugative	CP017056	0	Providencia stuartii	AC863	AM218	family	Morganellaceae	family	Morganellaceae	-	-	-	16
GCA_001968995.1	4	1	stuartii	GCA_001968995:AA860	12	196005	52.87	IncC,IncR	000092__CP025470,000204__CP008701_00115	MOBH,MOBH	NC_012690_00071,NC_012885_00072	MPF_F	NC_023291_00077,NC_012885_00091,NC_016974_00085,NC_012885_00083,NC_014170_00023,NC_009140_00071,NC_012885_00088,NC_012885_00167	MOBH	JQ319772	conjugative	JQ824049	0.00557568	Providencia stuartii	AA860	AJ278	phylum	Pseudomonadota	class	Gammaproteobacteria	phylum	Pseudomonadota	23800906; 20138094; 19482926; 24567731; 28842132; 23711894; 20851899; 22290972; 19949054	0
GCA_001968995.1	4	1	stuartii	GCA_001968995:AC771	1	8607	40.42	rep_cluster_1159	000437__KT351737_00006	MOBQ	KT351737_00004	-	-	-	-	mobilizable	KT351737	0.00577481	Pectobacterium carotovorum	AC771	AM106	order	Enterobacterales	order	Enterobacterales	-	-	-	46
GCA_002206175.2	4	1	stuartii	GCA_002206175:AC887	1	29660	41.72	-	-	MOBC	CP021695_00134	-	-	-	-	mobilizable	CP021854	0.00305472	Proteus mirabilis	AC887	AM245	order	Enterobacterales	order	Enterobacterales	-	-	-	23
GCA_002265395.1	12	7	hangzhouensis	GCA_002265395:AA855	6	214003	40.39	rep_cluster_1506	000848__KX832927	MOBH	NC_022589_00035	MPF_F	NC_022589_00031,NC_022589_00025,NC_022589_00024,NC_022589_00022,NC_022589_00017,NC_022589_00016,NC_022589_00004,NC_022589_00020,NC_022589_00004,NC_022589_00016,NC_022589_00017,NC_022589_00022,NC_022589_00024,NC_022589_00025,NC_022589_00031,NC_022589_00020	-	-	conjugative	CP045540	0.0163866	Proteus mirabilis	AA855	AJ254	family	Morganellaceae	family	Morganellaceae	-	-	-	2
GCA_002265395.1	12	7	hangzhouensis	GCA_002265395:AA133	1	73221	41.99	rep_cluster_1220,rep_cluster_1220	000516__KX832928_00016,000517__CP008919_00003	-	-	-	-	-	-	non-mobilizable	CP017672	0.0250805	Providencia rettgeri	AA133	-	genus	Providencia	genus	Providencia	-	-	-	5
GCA_002265395.1	12	7	hangzhouensis	GCA_002265395:AB620	1	3152	36.61	-	-	-	-	-	-	-	-	non-mobilizable	AY362554	0.0394988	Actinobacillus pleuropneumoniae	AB620	-	family	Pasteurellaceae	family	Pasteurellaceae	-	-	-	60
GCA_002265395.1	12	7	hangzhouensis	GCA_002265395:AB434	2	4406	39.56	Col3M	000015__JX514065	-	-	-	-	-	-	non-mobilizable	JQ776508	0.0157245	Proteus mirabilis	AB434	AK211	phylum	Pseudomonadota	phylum	Pseudomonadota	-	-	-	47
GCA_002417505.1	12	7	hangzhouensis	GCA_002417505:AA858	4	97194	39.08	-	-	MOBH	NC_022589_00035	MPF_F	NC_022589_00004,NC_022589_00016,NC_022589_00017,NC_022589_00022,NC_022589_00024,NC_022589_00025,NC_022589_00031,NC_022589_00020	-	-	conjugative	KX832927	0.0418553	Providencia rettgeri	AA858	-	order	Enterobacterales	order	Enterobacterales	-	-	-	2
GCA_002417505.1	12	7	hangzhouensis	GCA_002417505:AA860	14	199974	51.59	IncC	000092__CP025470	MOBH,MOBH	NC_012885_00072,NC_012690_00071	MPF_F	NC_012885_00167,NC_009140_00071,NC_014170_00023,NC_012885_00083,NC_016974_00085,NC_012885_00091,NC_023291_00077,NC_012885_00088	MOBH	JQ319772	conjugative	CP044075	0.0113974	Providencia stuartii	AA860	AJ274	phylum	Pseudomonadota	class	Gammaproteobacteria	phylum	Pseudomonadota	23800906; 20138094; 19482926; 24567731; 28842132; 20851899; 22290972; 19949054	0
GCA_002417505.1	12	7	hangzhouensis	GCA_002417505:AG317	1	9888	31.9	rep_cluster_1478	000817__NC_020131_00009	MOBP	NC_020131_00006	-	-	-	-	mobilizable	NC_020131	0.0335842	Citrobacter freundii	AG317	-	order	Enterobacterales	order	Enterobacterales	-	-	-	35
GCA_002843235.3	16	12	huaxiensis	GCA_002843235:AH314	1	32787	33.81	-	-	-	-	-	-	-	-	non-mobilizable	CP031118	0	Providencia sp. WCHPHu000369	AH314	AR370	genus	Providencia	genus	Providencia	-	-	-	21
GCA_002843235.3	16	12	huaxiensis	GCA_002843235:AC120	1	7592	59.09	IncQ1	000192__AM183225_00009	MOBQ	CP022499	-	-	MOBQ	CP016527	mobilizable	CP031119	0	Providencia sp. WCHPHu000369	AC120	AL174	phylum	Pseudomonadota	phylum	Pseudomonadota	phylum	Pseudomonadota	2653965; 25389419; 20851899	15
GCA_002843235.3	16	12	huaxiensis	GCA_002843235:AB433	1	2642	37.81	Col3M	000015__JX514065	-	-	-	-	-	-	non-mobilizable	CP031120	0	Providencia sp. WCHPHu000369	AB433	AK208	phylum	Pseudomonadota	phylum	Pseudomonadota	-	-	-	47
GCA_002843235.3	16	12	huaxiensis	GCA_002843235:AC540	1	18784	56.47	-	-	-	-	-	-	-	-	non-mobilizable	HE616910	0.0461689	Aeromonas rivipollensis	AC540	-	genus	Aeromonas	genus	Aeromonas	-	-	-	12
GCA_002843235.3	16	12	huaxiensis	GCA_002843235:AA628	1	164992	52.51	IncC	000092__CP025470	MOBH,MOBH	NC_012690_00071,NC_012885_00072	MPF_F	NC_023291_00077,NC_012885_00091,NC_016974_00085,NC_012885_00083,NC_014170_00023,NC_009140_00071,NC_012885_00167,NC_012885_00088	MOBH	JQ319772	conjugative	CP031122	0	Providencia sp. WCHPHu000369	AA628	AI889	phylum	Pseudomonadota	class	Gammaproteobacteria	phylum	Pseudomonadota	23800906; 20138094; 19482926; 24567731; 28842132; 20851899; 22290972; 19949054	0
GCA_002886955.1	4	1	stuartii	GCA_002886955:AA132	1	48838	42.75	rep_cluster_1220	000517__CP008919_00003	-	-	-	-	-	-	non-mobilizable	CP008919	0.000167546	Providencia stuartii	AA132	AH764	genus	Providencia	genus	Providencia	-	-	-	10
GCA_002886955.1	4	1	stuartii	GCA_002886955:AB440	1	14852	46.88	Col(MG828),rep_cluster_2350,rep_cluster_2392	NC_008486,CP041342_00001,CP045830_00002	MOBF,MOBP	CP019897,NC_022662_00003	-	-	MOBP,MOB_unknown	AB027308,NC_019102	mobilizable	CP016009	0.0136496	Escherichia coli	AB440	AK221	genus	Escherichia	genus	Escherichia	-	-	-	38
GCA_002886955.1	4	1	stuartii	GCA_002886955:AA979	1	6130	49.4	Col156	CP001126_00001	MOBQ	NC_019783_00003	-	-	-	-	mobilizable	CP018986	0.00121124	Escherichia coli	AA979	AJ481	family	Enterobacteriaceae	family	Enterobacteriaceae	genus	Escherichia	25389419	50
GCA_002886955.1	4	1	stuartii	GCA_002886955:AA579	1	4366	48.76	rep_cluster_1778	001202__CP011432_00001	MOBQ	NC_011411_00002	-	-	MOBQ,MOBQ	NC_009791,NC_013503	mobilizable	CP012629	0.00436283	Escherichia coli	AA579	AI797	family	Enterobacteriaceae	family	Enterobacteriaceae	-	-	-	54
GCA_003176635.1	11	10	rettgeri	GCA_003176635:AB133	1	108124	46.2	IncT	000208__NC_020123_00061	-	-	-	-	-	-	non-mobilizable	JQ996150	0.0418553	Citrobacter freundii	AB133	-	order	Enterobacterales	order	Enterobacterales	order	Enterobacterales	12029035; 23357767	3
GCA_003176635.1	11	10	rettgeri	GCA_003176635:novel_2ca579fc2310851944f9f8d5145c6c29	1	70429	43.23	rep_cluster_1220	000516__KX832928_00016	-	-	-	-	-	-	non-mobilizable	CP008919	0.0893096	Providencia stuartii	novel_2ca579fc2310851944f9f8d5145c6c29	-	genus	Providencia	genus	Providencia	-	-	-	9
GCA_003176635.1	11	10	rettgeri	GCA_003176635:AB434	1	2810	42.21	Col3M	000015__JX514065	-	-	-	-	-	-	non-mobilizable	JQ776508	4.76906e-05	Proteus mirabilis	AB434	AK211	phylum	Pseudomonadota	phylum	Pseudomonadota	-	-	-	47
GCA_003176635.1	11	10	rettgeri	GCA_003176635:AC771	1	1931	50.75	-	-	-	-	-	-	-	-	non-mobilizable	KT351737	0.0558655	Pectobacterium carotovorum	AC771	-	order	Enterobacterales	order	Enterobacterales	-	-	-	66
GCA_003204135.1	11	10	rettgeri	GCA_003204135:AA860	1	144970	52.05	IncC	000092__CP025470	MOBH,MOBH	NC_012690_00071,NC_012885_00072	MPF_F	NC_023291_00077,NC_012885_00091,NC_016974_00085,NC_012885_00083,NC_014170_00023,NC_009140_00071,NC_012885_00167,NC_012885_00088	MOBH	AB040037	conjugative	CP029737	0	Providencia rettgeri	AA860	AJ272	phylum	Pseudomonadota	class	Gammaproteobacteria	phylum	Pseudomonadota	23800906; 20138094; 19482926; 24567731; 28842132; 20851899; 22290972; 19949054	0
GCA_003226135.1	12	7	hangzhouensis	GCA_003226135:AC293	3	4452	55.28	-	-	-	-	-	-	-	-	non-mobilizable	JN596279	0.0284057	Klebsiella oxytoca	AC293	-	family	Enterobacteriaceae	family	Enterobacteriaceae	-	-	-	12
GCA_003226135.1	12	7	hangzhouensis	GCA_003226135:AB434	1	2683	41.78	Col3M	000015__JX514065	-	-	-	-	-	-	non-mobilizable	JQ776508	0.00028831	Proteus mirabilis	AB434	AK211	phylum	Pseudomonadota	phylum	Pseudomonadota	-	-	-	47
GCA_003936755.2	15	9	Taxon 2	GCA_003936755:AA132	1	58417	42.99	rep_cluster_1220	000517__CP008919_00003	-	-	-	-	-	-	non-mobilizable	CP008919	0.0189925	Providencia stuartii	AA132	AH764	genus	Providencia	genus	Providencia	-	-	-	9
GCA_003936755.2	15	9	Taxon 2	GCA_003936755:AD488	1	4116	47.79	Col3M	000015__JX514065	MOBQ	NC_021523_00003	-	-	-	-	mobilizable	KJ158441	0.00981378	Salmonella enterica subsp. enterica serovar Hadar	AD488	AN060	phylum	Pseudomonadota	phylum	Pseudomonadota	-	-	-	57
GCA_003936755.2	15	9	Taxon 2	GCA_003936755:AC237	7	23899	48.96	-	-	-	-	-	-	-	-	non-mobilizable	NC_017172	0.0305785	Acinetobacter baumannii MDR-ZJ06	AC237	-	class	Gammaproteobacteria	class	Gammaproteobacteria	-	-	-	0
GCA_003936755.2	15	9	Taxon 2	GCA_003936755:novel_bedaf8eca7efbc64f3cacfd663b187be	1	4681	44.35	rep_cluster_1254	000562__KT346360_00001	-	-	-	-	-	-	non-mobilizable	CP012904	0.0637124	Providencia rettgeri	novel_bedaf8eca7efbc64f3cacfd663b187be	-	class	Gammaproteobacteria	class	Gammaproteobacteria	-	-	-	0
GCA_004335985.1	3	11	Taxon 3	GCA_004335985:AC237	4	17630	46.34	rep_cluster_1254	000562__KT346360_00001	-	-	-	-	-	-	non-mobilizable	NC_017172	0.0394988	Acinetobacter baumannii MDR-ZJ06	AC237	-	class	Gammaproteobacteria	class	Gammaproteobacteria	-	-	-	0
GCA_004795525.1	12	7	hangzhouensis	GCA_004795525:AB434	1	2595	41.39	Col3M	000015__JX514065	-	-	-	-	-	-	non-mobilizable	MF062091	0.0115313	Proteus mirabilis	AB434	AK209	phylum	Pseudomonadota	phylum	Pseudomonadota	-	-	-	47
GCA_005157325.1	18	16	heimbachae	GCA_005157325:AB134	1	231957	47.16	-	-	MOBH	CP028385_00049	MPF_T	NC_003905_00206	-	-	conjugative	CP028385	0	Providencia heimbachae	AB134	AJ735	genus	Providencia	genus	Providencia	-	-	-	1
GCA_006349075.1	5	3	manganoxydans	GCA_006349075:novel_821d772082f0753539d608b81dcb5031	1	4734	41.25	rep_cluster_1155	000435__NC_009344_00001	MOBQ	KT351737_00004	-	-	-	-	mobilizable	KT351737	0.0699663	Pectobacterium carotovorum	novel_821d772082f0753539d608b81dcb5031	-	order	Enterobacterales	order	Enterobacterales	-	-	-	46
GCA_006351125.1	13	7	hangzhouensis	GCA_006351125:AC120	8	29418	52.84	IncQ1	000195__NC_013728_00014	-	-	-	-	-	-	non-mobilizable	NC_011378	0.0549966	Pasteurella multocida	AC120	-	phylum	Pseudomonadota	phylum	Pseudomonadota	phylum	Pseudomonadota	2653965; 25389419; 20851899	0
GCA_006351125.1	13	7	hangzhouensis	GCA_006351125:AB713	7	23446	49.35	-	-	-	-	-	-	-	-	non-mobilizable	CP029182	0.0554283	Escherichia coli	AB713	-	genus	Escherichia	genus	Escherichia	-	-	-	30
GCA_006351125.1	13	7	hangzhouensis	GCA_006351125:AB434	1	2455	40.94	Col3M	000015__JX514065	-	-	-	-	-	-	non-mobilizable	JQ776508	0.00263042	Proteus mirabilis	AB434	AK211	phylum	Pseudomonadota	phylum	Pseudomonadota	-	-	-	47
GCA_006517525.1	4	1	stuartii	GCA_006517525:AA554	7	23902	50.24	-	-	-	-	-	-	-	-	non-mobilizable	CP016925	0.0451943	Klebsiella pneumoniae	AA554	-	genus	Klebsiella	genus	Klebsiella	-	-	-	29
GCA_006517525.1	4	1	stuartii	GCA_006517525:AA627	3	68272	51.74	IncC	000092__CP025470	MOBH	NC_012885_00072	MPF_F	NC_012885_00167,NC_009140_00071,NC_008612_00058	MOBH	JQ319772	conjugative	MK205417	0.00940624	Salmonella enterica subsp. enterica serovar Dublin	AA627	AI885	phylum	Pseudomonadota	class	Gammaproteobacteria	phylum	Pseudomonadota	23800906; 20138094; 19482926; 24567731; 28842132; 20851899; 22290972; 19949054	0
GCA_006517525.1	4	1	stuartii	GCA_006517525:AA858	1	14066	52.24	-	-	-	-	MPF_F	NC_014170_00023,NC_012885_00083,NC_016974_00085,NC_012885_00088	-	-	non-mobilizable	KX064437	0.0556462	Citrobacter freundii	AA858	-	order	Enterobacterales	order	Enterobacterales	-	-	-	0
GCA_007644115.1	12	7	hangzhouensis	GCA_007644115:AA860	12	179850	51.8	IncC,rep_cluster_1527	000092__CP025470,000882__CP012005_00092	MOBH,MOBH	NC_012885_00072,NC_012690_00071	MPF_F	NC_009140_00071,NC_014170_00023,NC_012885_00083,NC_016974_00085,NC_012885_00091,NC_023291_00077,NC_012885_00167,NC_012885_00088	MOBH	JQ319772	conjugative	JX442976	0.00985499	Klebsiella pneumoniae	AA860	AJ275	phylum	Pseudomonadota	class	Gammaproteobacteria	phylum	Pseudomonadota	23800906; 20138094; 19482926; 24567731; 28842132; 20851899; 22290972; 19949054	0
GCA_007644115.1	12	7	hangzhouensis	GCA_007644115:AB434	1	2758	42.17	Col3M	000015__JX514065	-	-	-	-	-	-	non-mobilizable	JQ776508	4.76906e-05	Proteus mirabilis	AB434	AK211	phylum	Pseudomonadota	phylum	Pseudomonadota	-	-	-	47
GCA_008039395.1	3	11	Taxon 3	GCA_008039395:AA855	4	124664	41.66	rep_cluster_1506	000848__KX832927	MOBH	NC_022589_00035	MPF_F	NC_022589_00004,NC_022589_00016,NC_022589_00017,NC_022589_00022,NC_022589_00024,NC_022589_00025,NC_022589_00031,NC_022589_00020	-	-	conjugative	KX832929	0.0348125	Providencia rettgeri	AA855	-	family	Morganellaceae	family	Morganellaceae	-	-	-	2
GCA_008039395.1	3	11	Taxon 3	GCA_008039395:AC864	1	39377	36.32	-	-	MOBP	CP021855_00025	-	-	-	-	mobilizable	KX832926	0.00505504	Providencia rettgeri	AC864	AM219	family	Morganellaceae	family	Morganellaceae	-	-	-	14
GCA_008039395.1	3	11	Taxon 3	GCA_008039395:AA860	17	172365	52.18	IncC	000092__CP025470	MOBH,MOBH	NC_012690_00071,NC_012885_00072	MPF_F	NC_016974_00085,NC_012885_00083,NC_014170_00023,NC_009140_00071,NC_023291_00077,NC_012885_00091,NC_012885_00088,NC_012885_00167	MOBH	JQ319772	conjugative	HQ023862	0.00641996	Escherichia coli UMNK88	AA860	AJ275	phylum	Pseudomonadota	class	Gammaproteobacteria	phylum	Pseudomonadota	23800906; 20138094; 19482926; 24567731; 28842132; 20851899; 22290972; 19949054	0
GCA_008039395.1	3	11	Taxon 3	GCA_008039395:AB434	1	2774	41.89	Col3M	000015__JX514065	-	-	-	-	-	-	non-mobilizable	JQ776508	4.76906e-05	Proteus mirabilis	AB434	AK211	phylum	Pseudomonadota	phylum	Pseudomonadota	-	-	-	47
GCA_008039435.1	3	11	Taxon 3	GCA_008039435:AA855	4	128750	41.71	rep_cluster_1506	000848__KX832927	MOBH	NC_022589_00035	MPF_F	NC_022589_00004,NC_022589_00016,NC_022589_00017,NC_022589_00022,NC_022589_00024,NC_022589_00025,NC_022589_00031,NC_022589_00020	-	-	conjugative	KX832929	0.0359759	Providencia rettgeri	AA855	-	family	Morganellaceae	family	Morganellaceae	-	-	-	2
GCA_008039435.1	3	11	Taxon 3	GCA_008039435:AC864	1	39944	35.17	-	-	MOBP	CP021855_00025	-	-	-	-	mobilizable	CP026061	0.0084995	Proteus mirabilis	AC864	AM219	family	Morganellaceae	family	Morganellaceae	-	-	-	14
GCA_008039435.1	3	11	Taxon 3	GCA_008039435:AA860	16	172504	52.24	IncC	000092__CP025470	MOBH,MOBH	NC_012885_00072,NC_012690_00071	MPF_F	NC_012885_00167,NC_009140_00071,NC_014170_00023,NC_012885_00083,NC_016974_00085,NC_012885_00091,NC_023291_00077,NC_012885_00088	MOBH	JQ319772	conjugative	CP014658	0.00645455	Salmonella enterica subsp. enterica serovar Anatum str. USDA-ARS-USMARC-1736	AA860	AJ275	phylum	Pseudomonadota	class	Gammaproteobacteria	phylum	Pseudomonadota	23800906; 20138094; 19482926; 24567731; 28842132; 20851899; 22290972; 19949054	0
GCA_008039435.1	3	11	Taxon 3	GCA_008039435:AB434	1	2774	42.18	Col3M	000015__JX514065	-	-	-	-	-	-	non-mobilizable	JQ776508	4.76906e-05	Proteus mirabilis	AB434	AK211	phylum	Pseudomonadota	phylum	Pseudomonadota	-	-	-	47
GCA_008693805.1	4	1	stuartii	GCA_008693805:AA860	1	186363	52.62	IncC	000092__CP025470	MOBH,MOBH	NC_012885_00072,NC_012690_00071	MPF_F	NC_009140_00071,NC_014170_00023,NC_012885_00083,NC_016974_00085,NC_012885_00091,NC_023291_00077,NC_012885_00167,NC_012885_00088,NC_008612_00190	MOBH	JQ319772	conjugative	CP044075	0	Providencia stuartii	AA860	AJ274	phylum	Pseudomonadota	class	Gammaproteobacteria	phylum	Pseudomonadota	23800906; 20138094; 19482926; 24567731; 28842132; 20851899; 22290972; 19949054	0
GCA_009706165.1	1	2	Taxon 7	GCA_009706165:AC771	1	5196	36.89	rep_cluster_1791	001217__CP012904_00004	-	-	-	-	-	-	non-mobilizable	KT351737	0.0503867	Pectobacterium carotovorum	AC771	-	order	Enterobacterales	order	Enterobacterales	-	-	-	46
GCA_009706465.1	2	15	alcalifaciens	GCA_009706465:novel_088ec90a364a5a8b06bd9ac411a47db9	1	36224	36.49	-	-	MOBP	CP021855_00025	-	-	-	-	mobilizable	CP026061	0.0610707	Proteus mirabilis	novel_088ec90a364a5a8b06bd9ac411a47db9	-	family	Morganellaceae	family	Morganellaceae	-	-	-	14
GCA_009706725.1	2	15	alcalifaciens	GCA_009706725:AE387	1	1591	51.04	-	-	-	-	-	-	-	-	non-mobilizable	CP042065	0.0112643	Staphylococcus aureus	AE387	AO159	genus	Staphylococcus	genus	Staphylococcus	-	-	-	68
GCA_009706725.1	2	15	alcalifaciens	GCA_009706725:AA839	4	16899	30.51	rep_cluster_910	002395__NC_013387_00031	-	-	-	-	-	-	non-mobilizable	CP016854	0.0399018	Staphylococcus aureus subsp. aureus	AA839	-	family	Staphylococcaceae	family	Staphylococcaceae	-	-	-	36
GCA_009706725.1	2	15	alcalifaciens	GCA_009706725:AC333	1	5277	30.57	rep_cluster_1118,rep_cluster_1118	000379__NC_013452_00003,000331__NC_019148_00002	MOBV	NC_010262_00002	-	-	-	-	mobilizable	CP033733	0.00502299	Staphylococcus hominis	AC333	AL482	multi_phyla	Bacillota,Pseudomonadota	multi-phylla	Bacillota,Pseudomonadota	-	-	-	53
GCA_009706725.1	2	15	alcalifaciens	GCA_009706725:AE018	1	3081	49.27	-	-	-	-	-	-	-	-	non-mobilizable	CP042023	0.0157789	Staphylococcus aureus	AE018	AN718	genus	Staphylococcus	genus	Staphylococcus	-	-	-	62
GCA_009706725.1	2	15	alcalifaciens	GCA_009706725:AA761	1	16631	28.93	rep_cluster_1215	000507__AE015933_00005	MOBQ	NC_002774_00004	-	-	-	-	mobilizable	CP014104	0.0378117	Staphylococcus hominis	AA761	-	genus	Staphylococcus	genus	Staphylococcus	-	-	-	37
GCA_010320365.1	4	1	stuartii	GCA_010320365:AA860	1	152754	52.29	IncC	000092__CP025470	MOBH,MOBH	NC_012885_00072,NC_012690_00071	MPF_F	NC_009140_00071,NC_014170_00023,NC_012885_00083,NC_016974_00085,NC_012885_00091,NC_023291_00077,NC_012885_00167,NC_012885_00088	MOBH	KX356458	conjugative	KR559890	0.0189299	Enterobacter cloacae	AA860	AJ278	phylum	Pseudomonadota	class	Gammaproteobacteria	phylum	Pseudomonadota	23800906; 20138094; 19482926; 24567731; 28842132; 20851899; 22290972; 19949054	0
GCA_010669105.1	4	1	stuartii	GCA_010669105:AB434	1	2683	41.78	Col3M	000015__JX514065	-	-	-	-	-	-	non-mobilizable	JQ776508	0.000215742	Proteus mirabilis	AB434	AK211	phylum	Pseudomonadota	phylum	Pseudomonadota	-	-	-	47
GCA_010748935.1	1	2	Taxon 7	GCA_010748935:AA860	1	151684	51.93	IncC	000092__CP025470	MOBH,MOBH	NC_012885_00072,NC_012690_00071	MPF_F	NC_009140_00071,NC_014170_00023,NC_012885_00083,NC_016974_00085,NC_012885_00091,NC_023291_00077,NC_012885_00167,NC_012885_00088	MOBH	HG428760	conjugative	CP015835	0.00296902	Escherichia coli	AA860	AJ272	phylum	Pseudomonadota	class	Gammaproteobacteria	phylum	Pseudomonadota	23800906; 20138094; 19482926; 24567731; 28842132; 20851899; 22290972; 19949054	0
GCA_011077905.1	16	12	huaxiensis	GCA_011077905:AA855	12	112594	40.02	rep_cluster_1506	000848__KX832927	MOBH	NC_022589_00035	MPF_F	NC_022589_00004,NC_022589_00016,NC_022589_00017,NC_022589_00022,NC_022589_00024,NC_022589_00025,NC_022589_00031,NC_022589_00020	-	-	conjugative	CP045540	0.0324062	Proteus mirabilis	AA855	-	family	Morganellaceae	family	Morganellaceae	-	-	-	2
GCA_011077905.1	16	12	huaxiensis	GCA_011077905:AC122	1	8500	61.62	IncQ1	000196__Z74787_00004	MOBQ	NC_002636_00002	-	-	MOBQ	CU928146	mobilizable	KX753678	0.001839	Pasteurella multocida	AC122	AL177	phylum	Pseudomonadota	phylum	Pseudomonadota	phylum	Pseudomonadota	2653965; 25389419; 20851899	15
GCA_011077905.1	16	12	huaxiensis	GCA_011077905:AF384	3	11925	54.9	-	-	-	-	-	-	-	-	non-mobilizable	CP000484	0.0563082	Pelobacter propionicus DSM 2379	AF384	-	genus	Pelobacter	genus	Pelobacter	-	-	-	40
GCA_011077905.1	16	12	huaxiensis	GCA_011077905:AC120	1	7134	61.63	IncQ1	000192__AM183225_00009	MOBQ	CP022499	-	-	MOBQ	CP016527	mobilizable	CP040385	0.0109571	Escherichia coli	AC120	AL174	phylum	Pseudomonadota	phylum	Pseudomonadota	phylum	Pseudomonadota	2653965; 25389419; 20851899	15
GCA_011077905.1	16	12	huaxiensis	GCA_011077905:AE341	1	6621	31.55	-	-	MOBV	NC_020237_00008	-	-	-	-	mobilizable	KC561137	0.0031121	Staphylococcus aureus	AE341	AO106	multi_phyla	Bacillota,Pseudomonadota	multi-phylla	Bacillota,Pseudomonadota	-	-	-	49
GCA_011077905.1	16	12	huaxiensis	GCA_011077905:AB434	1	2780	41.94	Col3M	000015__JX514065	-	-	-	-	-	-	non-mobilizable	JQ776508	4.76906e-05	Proteus mirabilis	AB434	AK211	phylum	Pseudomonadota	phylum	Pseudomonadota	-	-	-	47
GCA_011078165.1	12	7	hangzhouensis	GCA_011078165:AB192	10	38960	50.01	-	-	-	-	-	-	-	-	non-mobilizable	CP035212	0.0485634	Klebsiella pneumoniae	AB192	-	family	Enterobacteriaceae	family	Enterobacteriaceae	-	-	-	12
GCA_011078165.1	12	7	hangzhouensis	GCA_011078165:AB433	2	4125	38.67	Col3M	000015__JX514065	-	-	-	-	-	-	non-mobilizable	CP031120	0.0171844	Providencia sp. WCHPHu000369	AB433	AK208	phylum	Pseudomonadota	phylum	Pseudomonadota	-	-	-	47
GCA_011440365.1	12	7	hangzhouensis	GCA_011440365:AB241	1	2119	55.26	ColpVC	JX133088	-	-	-	-	MOBP	AB027308	mobilizable	CP031360	0.0037263	Salmonella enterica subsp. enterica serovar Heidelberg	AB241	AJ946	order	Enterobacterales	order	Enterobacterales	-	-	-	64
GCA_011682035.1	3	11	Taxon 3	GCA_011682035:novel_0b7b467ca9b629ed8a9478cc9a1ee25a	2	94487	41.42	rep_cluster_1220,rep_cluster_1220	000517__CP008919_00003,000516__KX832928_00016	-	-	-	-	-	-	non-mobilizable	CP017672	0.0909306	Providencia rettgeri	novel_0b7b467ca9b629ed8a9478cc9a1ee25a	-	unknown	-	-	-	-	-	-	5
GCA_011683795.1	3	11	Taxon 3	GCA_011683795:novel_33be3fe01a6c370fbfb5cc13749d8fc7	2	94223	41.41	rep_cluster_1220,rep_cluster_1220	000516__KX832928_00016,000517__CP008919_00003	-	-	-	-	-	-	non-mobilizable	CP017672	0.0909306	Providencia rettgeri	novel_33be3fe01a6c370fbfb5cc13749d8fc7	-	unknown	-	-	-	-	-	-	5
GCA_011683905.1	3	11	Taxon 3	GCA_011683905:novel_3e0007479d57da5c1dbf017b0d6083f1	2	94223	41.41	rep_cluster_1220,rep_cluster_1220	000517__CP008919_00003,000516__KX832928_00016	-	-	-	-	-	-	non-mobilizable	CP017672	0.0909306	Providencia rettgeri	novel_3e0007479d57da5c1dbf017b0d6083f1	-	unknown	-	-	-	-	-	-	5
GCA_011754515.1	17	16	heimbachae	GCA_011754515:AB434	1	2683	41.78	Col3M	000015__JX514065	-	-	-	-	-	-	non-mobilizable	JQ776508	0.000312573	Proteus mirabilis	AB434	AK211	phylum	Pseudomonadota	phylum	Pseudomonadota	-	-	-	47
GCA_011754545.1	3	11	Taxon 3	GCA_011754545:AB434	1	2683	41.78	Col3M	000015__JX514065	-	-	-	-	-	-	non-mobilizable	JQ776508	0.000215742	Proteus mirabilis	AB434	AK211	phylum	Pseudomonadota	phylum	Pseudomonadota	-	-	-	47
GCA_012956045.1	4	1	stuartii	GCA_012956045:AA860	5	158368	50.96	IncC	000092__CP025470	MOBH,MOBH	NC_012690_00071,NC_012885_00072	MPF_F	NC_023291_00077,NC_012885_00091,NC_016974_00085,NC_012885_00083,NC_014170_00023,NC_009140_00071,NC_012885_00088,NC_012885_00167	MOBH	HQ622575	conjugative	MG764534	0.0222766	Klebsiella aerogenes	AA860	AJ278	phylum	Pseudomonadota	class	Gammaproteobacteria	phylum	Pseudomonadota	23800906; 20138094; 19482926; 24567731; 28842132; 20851899; 22290972; 19949054	0
GCA_012956045.1	4	1	stuartii	GCA_012956045:AC864	1	41278	36.22	-	-	MOBP	CP021855_00025	-	-	-	-	mobilizable	KX832926	0.0034604	Providencia rettgeri	AC864	AM219	family	Morganellaceae	family	Morganellaceae	-	-	-	14
GCA_013166725.1	4	1	stuartii	GCA_013166725:AA855	3	107121	40.94	rep_cluster_1506	000848__KX832927	MOBH	NC_022589_00035	MPF_F	NC_022589_00031,NC_022589_00025,NC_022589_00024,NC_022589_00022,NC_022589_00017,NC_022589_00016,NC_022589_00004,NC_022589_00020	-	-	conjugative	MG516911	0.0135508	Proteus mirabilis	AA855	AJ254	family	Morganellaceae	family	Morganellaceae	-	-	-	2
GCA_013166725.1	4	1	stuartii	GCA_013166725:AE581	2	16106	49.03	-	-	-	-	-	-	-	-	non-mobilizable	KR059864	0.0198862	Klebsiella pneumoniae	AE581	AO392	class	Gammaproteobacteria	class	Gammaproteobacteria	-	-	-	0
GCA_013166755.1	4	1	stuartii	GCA_013166755:AA855	3	107121	40.94	rep_cluster_1506	000848__KX832927	MOBH	NC_022589_00035	MPF_F	NC_022589_00031,NC_022589_00025,NC_022589_00024,NC_022589_00022,NC_022589_00017,NC_022589_00016,NC_022589_00004,NC_022589_00020	-	-	conjugative	MG516911	0.0135508	Proteus mirabilis	AA855	AJ254	family	Morganellaceae	family	Morganellaceae	-	-	-	2
GCA_013166755.1	4	1	stuartii	GCA_013166755:AE581	2	16106	49.03	-	-	-	-	-	-	-	-	non-mobilizable	KR059864	0.0198862	Klebsiella pneumoniae	AE581	AO392	class	Gammaproteobacteria	class	Gammaproteobacteria	-	-	-	0
GCA_013255915.1	12	7	hangzhouensis	GCA_013255915:AA855	1	135614	44.63	rep_cluster_1506	000848__KX832927	MOBH	NC_022589_00035	MPF_F	NC_022589_00031,NC_022589_00025,NC_022589_00024,NC_022589_00022,NC_022589_00017,NC_022589_00016,NC_022589_00004,NC_022589_00020	-	-	conjugative	MG516911	0.0184965	Proteus mirabilis	AA855	AJ254	family	Morganellaceae	family	Morganellaceae	-	-	-	2
GCA_014394705.1	12	7	hangzhouensis	GCA_014394705:AA855	1	135614	44.63	rep_cluster_1506	000848__KX832927	MOBH	NC_022589_00035	MPF_F	NC_022589_00031,NC_022589_00025,NC_022589_00024,NC_022589_00022,NC_022589_00017,NC_022589_00016,NC_022589_00004,NC_022589_00020	-	-	conjugative	MG516911	0.0184965	Proteus mirabilis	AA855	AJ254	family	Morganellaceae	family	Morganellaceae	-	-	-	2
GCA_014394705.1	12	7	hangzhouensis	GCA_014394705:AB434	1	2683	41.82	Col3M	000015__JX514065	-	-	-	-	-	-	non-mobilizable	MH085194	0	Providencia alcalifaciens	AB434	AK211	phylum	Pseudomonadota	phylum	Pseudomonadota	-	-	-	47
GCA_015571575.1	16	12	huaxiensis	GCA_015571575:AC124	1	10367	55.72	IncQ1	000196__Z74787_00004	MOBQ	NC_005312_00007	-	-	MOBQ	KP398867	mobilizable	AB109805	0.0391011	Actinobacillus pleuropneumoniae	AC124	-	phylum	Pseudomonadota	phylum	Pseudomonadota	phylum	Pseudomonadota	2653965; 25389419; 20851899	15
GCA_015672905.1	16	12	huaxiensis	GCA_015672905:AC124	1	10341	55.67	IncQ1	000196__Z74787_00004	MOBQ	NC_005312_00007	-	-	MOBQ	KP398867	mobilizable	AB109805	0.0391011	Actinobacillus pleuropneumoniae	AC124	-	phylum	Pseudomonadota	phylum	Pseudomonadota	phylum	Pseudomonadota	2653965; 25389419; 20851899	42
GCA_015672905.1	16	12	huaxiensis	GCA_015672905:AC293	2	11817	52.32	-	-	-	-	-	-	-	-	non-mobilizable	CP042486	0.0552118	Klebsiella pneumoniae	AC293	-	family	Enterobacteriaceae	family	Enterobacteriaceae	-	-	-	2
GCA_015672955.1	16	12	huaxiensis	GCA_015672955:AC124	1	10290	55.63	IncQ1	000196__Z74787_00004	MOBQ	NC_005312_00007	-	-	MOBQ	KP398867	mobilizable	AB109805	0.0389696	Actinobacillus pleuropneumoniae	AC124	-	phylum	Pseudomonadota	phylum	Pseudomonadota	phylum	Pseudomonadota	2653965; 25389419; 20851899	42
GCA_015672955.1	16	12	huaxiensis	GCA_015672955:AC293	2	11817	52.32	-	-	-	-	-	-	-	-	non-mobilizable	CP042486	0.0552118	Klebsiella pneumoniae	AC293	-	family	Enterobacteriaceae	family	Enterobacteriaceae	-	-	-	2
GCA_015739385.1	7	19	Taxon 5	GCA_015739385:novel_699a905d22e83abce934a3f84410a0f8	1	5500	34.11	rep_cluster_1791	001217__CP012904_00004	-	-	-	-	-	-	non-mobilizable	CP012904	0.0862491	Providencia rettgeri	novel_699a905d22e83abce934a3f84410a0f8	-	genus	Providencia	genus	Providencia	-	-	-	52
GCA_015739425.1	12	7	hangzhouensis	GCA_015739425:novel_5efe1e0576b1ab564fad2b0019bf6035	2	69553	43.11	rep_cluster_1220	000516__KX832928_00016	-	-	-	-	-	-	non-mobilizable	CP008919	0.0786628	Providencia stuartii	novel_5efe1e0576b1ab564fad2b0019bf6035	-	genus	Providencia	genus	Providencia	-	-	-	5
GCA_015739435.1	11	10	rettgeri	GCA_015739435:AA133	2	77714	41.91	rep_cluster_1220	000516__KX832928_00016	-	-	-	-	-	-	non-mobilizable	CP017672	0.0586096	Providencia rettgeri	AA133	-	genus	Providencia	genus	Providencia	-	-	-	8
GCA_015739525.1	4	1	stuartii	GCA_015739525:AA132	1	47534	42.68	rep_cluster_1220	000517__CP008919_00003	-	-	-	-	-	-	non-mobilizable	CP008919	0.000680979	Providencia stuartii	AA132	AH764	genus	Providencia	genus	Providencia	-	-	-	10
GCA_015739535.1	12	7	hangzhouensis	GCA_015739535:AA133	4	121653	40.41	rep_cluster_1220,rep_cluster_1220	000517__CP008919_00003,000516__KX832928_00016	-	-	-	-	-	-	non-mobilizable	CP017672	0.0365754	Providencia rettgeri	AA133	-	genus	Providencia	genus	Providencia	-	-	-	5
GCA_015739565.1	4	1	stuartii	GCA_015739565:AA860	1	195296	51.19	IncC,rep_cluster_1527	000092__CP025470,000882__CP012005_00092	MOBH,MOBH	NC_012885_00072,NC_012690_00071	MPF_F	NC_012885_00167,NC_009140_00071,NC_014170_00023,NC_012885_00083,NC_016974_00085,NC_012885_00091,NC_023291_00077,NC_012885_00088	MOBH	AB040037	conjugative	CP017055	0.00952763	Providencia stuartii	AA860	AJ271	class	Gammaproteobacteria	class	Gammaproteobacteria	-	-	-	0
GCA_015739565.1	4	1	stuartii	GCA_015739565:AA132	1	48910	42.71	rep_cluster_1220	000517__CP008919_00003	-	-	-	-	-	-	non-mobilizable	CP008919	0.000143503	Providencia stuartii	AA132	AH764	genus	Providencia	genus	Providencia	-	-	-	10
GCA_015739565.1	4	1	stuartii	GCA_015739565:AC887	1	25995	40.22	-	-	MOBC	CP021695_00134	-	-	-	-	mobilizable	CP032172	0.00202665	Klebsiella pneumoniae	AC887	AM245	order	Enterobacterales	order	Enterobacterales	-	-	-	23
GCA_015739585.1	4	1	stuartii	GCA_015739585:AB595	1	3037	51.53	-	-	-	-	-	-	-	-	non-mobilizable	LT985307	0.0433296	Escherichia coli	AB595	-	family	Enterobacteriaceae	family	Enterobacteriaceae	-	-	-	18
GCA_015739595.1	11	10	rettgeri	GCA_015739595:AB434	2	4992	41.81	Col3M	000015__JX514065	-	-	-	-	-	-	non-mobilizable	MF062091	0.0414262	Proteus mirabilis	AB434	-	phylum	Pseudomonadota	phylum	Pseudomonadota	-	-	-	47
GCA_015965535.1	4	1	stuartii	GCA_015965535:AA860	12	183468	50.54	IncC,rep_cluster_1254	000092__CP025470,000562__KT346360_00001	MOBH,MOBH	NC_012690_00071,NC_012885_00072	MPF_F	NC_023291_00077,NC_012885_00091,NC_016974_00085,NC_012885_00083,NC_014170_00023,NC_009140_00071,NC_012885_00167,NC_012885_00088,NC_012885_00083,NC_016974_00085	MOBH	CP006052	conjugative	CP021551	0.0042398	Proteus mirabilis	AA860	AJ272	phylum	Pseudomonadota	class	Gammaproteobacteria	phylum	Pseudomonadota	23800906; 20138094; 19482926; 24567731; 28842132; 20851899; 22290972; 19949054	0
GCA_015965535.1	4	1	stuartii	GCA_015965535:AB236	1	2058	56.51	ColpVC	JX133088	-	-	-	-	-	-	non-mobilizable	CP034052	0.000312573	Klebsiella pneumoniae	AB236	AJ933	order	Enterobacterales	order	Enterobacterales	-	-	-	65
GCA_015965535.1	4	1	stuartii	GCA_015965535:AD312	3	4796	47.37	-	-	-	-	-	-	-	-	non-mobilizable	CP034849	0.0468354	Escherichia coli	AD312	-	family	Enterobacteriaceae	family	Enterobacteriaceae	-	-	-	0
GCA_016075855.1	4	1	stuartii	GCA_016075855:AA860	18	209793	52.21	IncC	000092__CP025470	MOBH,MOBH	NC_012690_00071,NC_012885_00072	MPF_F	NC_023291_00077,NC_012885_00091,NC_016974_00085,NC_012885_00083,NC_014170_00023,NC_009140_00071,NC_012885_00088,NC_012885_00167,NC_008612_00190	MOBH	JQ319772	conjugative	CP044075	0.00439372	Providencia stuartii	AA860	AJ274	phylum	Pseudomonadota	class	Gammaproteobacteria	phylum	Pseudomonadota	23800906; 20138094; 19482926; 24567731; 28842132; 20851899; 22290972; 19949054	0
GCA_016128115.1	4	1	stuartii	GCA_016128115:AA132	1	48874	42.75	rep_cluster_1220	000517__CP008919_00003	-	-	-	-	-	-	non-mobilizable	CP008919	4.76906e-05	Providencia stuartii	AA132	AH764	genus	Providencia	genus	Providencia	-	-	-	10
GCA_016406205.1	3	11	Taxon 3	GCA_016406205:AC122	2	41165	61.87	IncQ1	000196__Z74787_00004	MOBQ	CP022499	-	-	MOBQ,MOBQ	CP016527,CP016527	mobilizable	KX753678	0.0166683	Pasteurella multocida	AC122	AL177	phylum	Pseudomonadota	phylum	Pseudomonadota	phylum	Pseudomonadota	2653965; 25389419; 20851899	15
GCA_016623625.1	4	1	stuartii	GCA_016623625:AA132	1	48874	42.75	rep_cluster_1220	000517__CP008919_00003	-	-	-	-	-	-	non-mobilizable	CP008919	4.76906e-05	Providencia stuartii	AA132	AH764	genus	Providencia	genus	Providencia	-	-	-	10
GCA_017142935.1	3	11	Taxon 3	GCA_017142935:AB132	2	169214	45.62	IncT	000208__NC_020123_00061	MOBH	NC_003905_00194	MPF_F	NC_003905_00232,NC_003905_00210,NC_003905_00209,NC_003905_00204,NC_003905_00202,NC_003905_00201,NC_003905_00195,NC_003905_00206	-	-	conjugative	NC_003905	0.0108702	Proteus vulgaris	AB132	AJ733	order	Enterobacterales	order	Enterobacterales	order	Enterobacterales	12029035; 23357767	3
GCA_017142935.1	3	11	Taxon 3	GCA_017142935:AA627	5	114501	51.92	IncC	000092__CP025470	MOBH,MOBH	NC_012690_00071,NC_012885_00072	MPF_F	NC_016974_00085,NC_012885_00083,NC_014170_00023,NC_009140_00071,NC_012885_00167,NC_016974_00085,NC_012885_00083,NC_014170_00023,NC_009140_00071	MOBH	JQ319772	conjugative	CP041103	0.00483188	Klebsiella pneumoniae subsp. pneumoniae	AA627	AI885	phylum	Pseudomonadota	class	Gammaproteobacteria	phylum	Pseudomonadota	23800906; 20138094; 19482926; 24567731; 28842132; 20851899; 22290972; 19949054	0
GCA_017142935.1	3	11	Taxon 3	GCA_017142935:AA855	13	92989	42.44	rep_cluster_1220	000516__KX832928_00016	MOBH	NC_022589_00035	MPF_F	NC_022589_00031,NC_022589_00025,NC_022589_00024,NC_022589_00022,NC_022589_00017,NC_022589_00016,NC_022589_00020	-	-	conjugative	MH491967	0.0442483	Proteus mirabilis	AA855	-	family	Morganellaceae	family	Morganellaceae	-	-	-	2
GCA_017142935.1	3	11	Taxon 3	GCA_017142935:AD312	2	8288	55	-	-	-	-	-	-	-	-	non-mobilizable	KX434882	0.0219205	Klebsiella pneumoniae	AD312	AM831	family	Enterobacteriaceae	family	Enterobacteriaceae	-	-	-	32
GCA_017142935.1	3	11	Taxon 3	GCA_017142935:AB434	2	5406	41.71	Col3M	000015__JX514065	-	-	-	-	-	-	non-mobilizable	JQ776508	4.76906e-05	Proteus mirabilis	AB434	AK211	phylum	Pseudomonadota	phylum	Pseudomonadota	-	-	-	47
GCA_017142935.1	3	11	Taxon 3	GCA_017142935:AD529	2	4369	51.48	-	-	-	-	-	-	-	-	non-mobilizable	JF703130	0.0421447	Enterobacter sp. W001	AD529	-	family	Enterobacteriaceae	family	Enterobacteriaceae	-	-	-	0
GCA_017151615.1	21	14	Taxon 4	GCA_017151615:AA855	10	51472	47.71	-	-	-	-	-	-	-	-	non-mobilizable	MH491967	0.0537328	Proteus mirabilis	AA855	-	family	Morganellaceae	family	Morganellaceae	-	-	-	12
GCA_017151615.1	21	14	Taxon 4	GCA_017151615:AD312	2	14761	50.23	-	-	-	-	-	-	-	-	non-mobilizable	CP045559	0.0384495	Citrobacter sp. S39	AD312	-	family	Enterobacteriaceae	family	Enterobacteriaceae	-	-	-	12
GCA_017151615.1	21	14	Taxon 4	GCA_017151615:AE973	1	7207	32.39	rep_cluster_1791	001217__CP012904_00004	-	-	-	-	-	-	non-mobilizable	CP012904	0.0181313	Providencia rettgeri	AE973	AO863	genus	Providencia	genus	Providencia	-	-	-	48
GCA_017151615.1	21	14	Taxon 4	GCA_017151615:AB434	1	2810	41.85	Col3M	000015__JX514065	-	-	-	-	-	-	non-mobilizable	JQ776508	4.76906e-05	Proteus mirabilis	AB434	AK211	phylum	Pseudomonadota	phylum	Pseudomonadota	-	-	-	47
GCA_017151615.1	21	14	Taxon 4	GCA_017151615:AB436	1	1412	56.16	rep_cluster_2370	CP033698_00001	-	-	-	-	-	-	non-mobilizable	CP035489	0.0206126	Escherichia coli	AB436	AK215	order	Enterobacterales	order	Enterobacterales	-	-	-	69
GCA_017151655.1	21	14	Taxon 4	GCA_017151655:AA855	10	52467	47.81	-	-	-	-	-	-	-	-	non-mobilizable	MH491967	0.0525139	Proteus mirabilis	AA855	-	family	Morganellaceae	family	Morganellaceae	-	-	-	12
GCA_017151655.1	21	14	Taxon 4	GCA_017151655:AD312	2	14761	50.23	-	-	-	-	-	-	-	-	non-mobilizable	CP045559	0.0384495	Citrobacter sp. S39	AD312	-	family	Enterobacteriaceae	family	Enterobacteriaceae	-	-	-	12
GCA_017151655.1	21	14	Taxon 4	GCA_017151655:AE973	1	7207	32.05	rep_cluster_1791	001217__CP012904_00004	-	-	-	-	-	-	non-mobilizable	CP012904	0.0181313	Providencia rettgeri	AE973	AO863	genus	Providencia	genus	Providencia	-	-	-	48
GCA_017151655.1	21	14	Taxon 4	GCA_017151655:AB434	1	2810	41.14	Col3M	000015__JX514065	-	-	-	-	-	-	non-mobilizable	JQ776508	4.76906e-05	Proteus mirabilis	AB434	AK211	phylum	Pseudomonadota	phylum	Pseudomonadota	-	-	-	47
GCA_017151665.1	21	14	Taxon 4	GCA_017151665:AD312	2	14761	50.23	-	-	-	-	-	-	-	-	non-mobilizable	CP045559	0.0384495	Citrobacter sp. S39	AD312	-	family	Enterobacteriaceae	family	Enterobacteriaceae	-	-	-	12
GCA_017151665.1	21	14	Taxon 4	GCA_017151665:AC082	8	31029	49.86	-	-	-	-	-	-	-	-	non-mobilizable	CP024094	0.0503867	Escherichia coli	AC082	-	class	Gammaproteobacteria	class	Gammaproteobacteria	-	-	-	12
GCA_017151665.1	21	14	Taxon 4	GCA_017151665:AE973	1	7207	32.11	rep_cluster_1791	001217__CP012904_00004	-	-	-	-	-	-	non-mobilizable	CP012904	0.0181313	Providencia rettgeri	AE973	AO863	genus	Providencia	genus	Providencia	-	-	-	48
GCA_017151665.1	21	14	Taxon 4	GCA_017151665:AB434	1	2810	41.57	Col3M	000015__JX514065	-	-	-	-	-	-	non-mobilizable	JQ776508	4.76906e-05	Proteus mirabilis	AB434	AK211	phylum	Pseudomonadota	phylum	Pseudomonadota	-	-	-	47
GCA_017151695.1	21	14	Taxon 4	GCA_017151695:AD312	2	14761	50.23	-	-	-	-	-	-	-	-	non-mobilizable	CP045559	0.0384495	Citrobacter sp. S39	AD312	-	family	Enterobacteriaceae	family	Enterobacteriaceae	-	-	-	12
GCA_017151695.1	21	14	Taxon 4	GCA_017151695:AC082	8	30385	49.96	-	-	-	-	-	-	-	-	non-mobilizable	CP024094	0.0492808	Escherichia coli	AC082	-	class	Gammaproteobacteria	class	Gammaproteobacteria	-	-	-	12
GCA_017151695.1	21	14	Taxon 4	GCA_017151695:AE973	1	7207	32.18	rep_cluster_1791	001217__CP012904_00004	-	-	-	-	-	-	non-mobilizable	CP012904	0.0181313	Providencia rettgeri	AE973	AO863	genus	Providencia	genus	Providencia	-	-	-	48
GCA_017151695.1	21	14	Taxon 4	GCA_017151695:AB434	1	2810	41.6	Col3M	000015__JX514065	-	-	-	-	-	-	non-mobilizable	JQ776508	4.76906e-05	Proteus mirabilis	AB434	AK211	phylum	Pseudomonadota	phylum	Pseudomonadota	-	-	-	47
GCA_017152355.1	4	1	stuartii	GCA_017152355:AA860	1	163485	51.03	IncC	000092__CP025470	MOBH,MOBH	NC_012690_00071,NC_012885_00072	MPF_F	NC_012885_00167,NC_023291_00077,NC_012885_00091,NC_016974_00085,NC_012885_00083,NC_014170_00023,NC_009140_00071,NC_012885_00088	MOBH	JQ319772	conjugative	CP015394	0.00141786	Klebsiella pneumoniae	AA860	AJ278	phylum	Pseudomonadota	class	Gammaproteobacteria	phylum	Pseudomonadota	23800906; 20138094; 19482926; 24567731; 28842132; 20851899; 22290972; 19949054	0
GCA_017152355.1	4	1	stuartii	GCA_017152355:AC887	1	25869	40.24	-	-	MOBC	CP021695_00134	-	-	-	-	mobilizable	CP032172	0.00257463	Klebsiella pneumoniae	AC887	AM245	order	Enterobacterales	order	Enterobacterales	-	-	-	23
GCA_017152365.1	4	1	stuartii	GCA_017152365:AA860	1	154343	51.72	IncC	000092__CP025470	MOBH,MOBH	NC_012885_00072,NC_012690_00071	MPF_F	NC_009140_00071,NC_014170_00023,NC_012885_00083,NC_016974_00085,NC_012885_00091,NC_023291_00077,NC_012885_00167,NC_012885_00088	MOBH	JQ319772	conjugative	CP015394	2.38274e-05	Klebsiella pneumoniae	AA860	AJ278	phylum	Pseudomonadota	class	Gammaproteobacteria	phylum	Pseudomonadota	23800906; 20138094; 19482926; 24567731; 28842132; 20851899; 22290972; 19949054	0
GCA_017152365.1	4	1	stuartii	GCA_017152365:AC887	1	25869	40.24	-	-	MOBC	CP021695_00134	-	-	-	-	mobilizable	CP032172	0.00249129	Klebsiella pneumoniae	AC887	AM245	order	Enterobacterales	order	Enterobacterales	-	-	-	23
GCA_017287795.1	12	7	hangzhouensis	GCA_017287795:AA855	8	85876	38.54	rep_cluster_1506	000848__KX832927	MOBH	NC_022589_00035	MPF_F	NC_022589_00016,NC_022589_00017,NC_022589_00022,NC_022589_00024,NC_022589_00025,NC_022589_00031,NC_022589_00020,NC_022589_00004	-	-	conjugative	CP045540	0.00508714	Proteus mirabilis	AA855	AJ254	family	Morganellaceae	family	Morganellaceae	-	-	-	2
GCA_017287795.1	12	7	hangzhouensis	GCA_017287795:AC293	5	12529	45.78	-	-	-	-	-	-	-	-	non-mobilizable	CP042486	0.0572108	Klebsiella pneumoniae	AC293	-	family	Enterobacteriaceae	family	Enterobacteriaceae	-	-	-	19
GCA_017287795.1	12	7	hangzhouensis	GCA_017287795:AD312	5	21045	50.75	-	-	-	-	-	-	-	-	non-mobilizable	CP034849	0.0324062	Escherichia coli	AD312	-	family	Enterobacteriaceae	family	Enterobacteriaceae	-	-	-	19
GCA_017287795.1	12	7	hangzhouensis	GCA_017287795:AC120	1	7031	60.75	IncQ1	000192__AM183225_00009	MOBQ	CP022499	-	-	MOBQ	CP016527	mobilizable	KP205272	0.000656154	Escherichia coli	AC120	AL174	phylum	Pseudomonadota	phylum	Pseudomonadota	phylum	Pseudomonadota	2653965; 25389419; 20851899	15
GCA_017292185.1	12	7	hangzhouensis	GCA_017292185:AA855	7	103601	40.19	rep_cluster_1506	000848__KX832927	MOBH	NC_022589_00035	MPF_F	NC_022589_00031,NC_022589_00025,NC_022589_00024,NC_022589_00022,NC_022589_00017,NC_022589_00016,NC_022589_00004,NC_022589_00020	-	-	conjugative	CP045540	0.00712406	Proteus mirabilis	AA855	AJ254	family	Morganellaceae	family	Morganellaceae	-	-	-	2
GCA_017292185.1	12	7	hangzhouensis	GCA_017292185:AC120	1	7041	60.16	IncQ1	000192__AM183225_00009	MOBQ	CP022499	-	-	MOBQ	CP016527	mobilizable	KP205272	0.00165343	Escherichia coli	AC120	AL174	phylum	Pseudomonadota	phylum	Pseudomonadota	phylum	Pseudomonadota	2653965; 25389419; 20851899	15
GCA_017292185.1	12	7	hangzhouensis	GCA_017292185:AD312	5	17727	48.37	-	-	-	-	-	-	-	-	non-mobilizable	CP045559	0.0558655	Citrobacter sp. S39	AD312	-	family	Enterobacteriaceae	family	Enterobacteriaceae	-	-	-	19
GCA_017837955.1	12	7	hangzhouensis	GCA_017837955:AA855	12	91773	39.68	rep_cluster_1506	000848__KX832927	MOBH	NC_022589_00035	MPF_F	NC_022589_00016,NC_022589_00017,NC_022589_00022,NC_022589_00024,NC_022589_00025,NC_022589_00031,NC_022589_00020,NC_022589_00004	-	-	conjugative	CP045540	0.00470559	Proteus mirabilis	AA855	AJ254	family	Morganellaceae	family	Morganellaceae	-	-	-	2
GCA_017837955.1	12	7	hangzhouensis	GCA_017837955:AD312	7	36032	47.64	-	-	-	-	-	-	-	-	non-mobilizable	CP045559	0.0523149	Citrobacter sp. S39	AD312	-	family	Enterobacteriaceae	family	Enterobacteriaceae	-	-	-	19
GCA_017837965.1	12	7	hangzhouensis	GCA_017837965:AA855	10	87269	39.17	rep_cluster_1506	000848__KX832927	MOBH	NC_022589_00035	MPF_F	NC_022589_00016,NC_022589_00017,NC_022589_00022,NC_022589_00024,NC_022589_00025,NC_022589_00031,NC_022589_00020,NC_022589_00004	-	-	conjugative	CP045540	0.00570819	Proteus mirabilis	AA855	AJ254	family	Morganellaceae	family	Morganellaceae	-	-	-	2
GCA_017837965.1	12	7	hangzhouensis	GCA_017837965:AE581	1	13589	53.02	-	-	-	-	-	-	-	-	non-mobilizable	MH917717	0.0107836	Escherichia coli	AE581	AO393	class	Gammaproteobacteria	class	Gammaproteobacteria	-	-	-	7
GCA_017837965.1	12	7	hangzhouensis	GCA_017837965:AC120	1	7370	61.06	IncQ1	000192__AM183225_00009	MOBQ	CP022499	-	-	MOBQ	CP016527	mobilizable	KP205272	0.000434439	Escherichia coli	AC120	AL174	phylum	Pseudomonadota	phylum	Pseudomonadota	phylum	Pseudomonadota	2653965; 25389419; 20851899	15
GCA_017837965.1	12	7	hangzhouensis	GCA_017837965:AB595	3	10905	47.04	-	-	-	-	-	-	-	-	non-mobilizable	LT985307	0.0437856	Escherichia coli	AB595	-	family	Enterobacteriaceae	family	Enterobacteriaceae	-	-	-	19
GCA_018066445.1	3	11	Taxon 3	GCA_018066445:novel_75c2995a696059c94c0d036a33f42e0e	7	73704	42.86	rep_cluster_1220	000516__KX832928_00016	-	-	-	-	-	-	non-mobilizable	CP008919	0.0824989	Providencia stuartii	novel_75c2995a696059c94c0d036a33f42e0e	-	genus	Providencia	genus	Providencia	-	-	-	5
GCA_018066445.1	3	11	Taxon 3	GCA_018066445:AB434	2	5377	42.63	Col3M	000015__JX514065	-	-	-	-	-	-	non-mobilizable	MF062091	0.0119383	Proteus mirabilis	AB434	AK209	phylum	Pseudomonadota	phylum	Pseudomonadota	-	-	-	47
GCA_018067765.1	3	11	Taxon 3	GCA_018067765:AD097	1	3137	38.73	-	-	-	-	-	-	-	-	non-mobilizable	MF422120	0.0478612	Escherichia coli	AD097	-	genus	Escherichia	genus	Escherichia	-	-	-	61
GCA_018067765.1	3	11	Taxon 3	GCA_018067765:AB434	1	2810	41.85	Col3M	000015__JX514065	-	-	-	-	-	-	non-mobilizable	JQ776508	4.76906e-05	Proteus mirabilis	AB434	AK211	phylum	Pseudomonadota	phylum	Pseudomonadota	-	-	-	47
GCA_018067805.1	12	7	hangzhouensis	GCA_018067805:AA855	9	49402	44.56	rep_cluster_1220	000517__CP008919_00003	-	-	-	-	-	-	non-mobilizable	MG516911	0.0447178	Proteus mirabilis	AA855	-	family	Morganellaceae	family	Morganellaceae	-	-	-	11
GCA_018067805.1	12	7	hangzhouensis	GCA_018067805:novel_ff60ac49b7ce3f57892f66c89468fcc0	3	16497	40.61	Col3M	000015__JX514065	-	-	-	-	-	-	non-mobilizable	LC507075	0.0898429	Providencia rettgeri	novel_ff60ac49b7ce3f57892f66c89468fcc0	-	phylum	Pseudomonadota	phylum	Pseudomonadota	-	-	-	11
GCA_018067805.1	12	7	hangzhouensis	GCA_018067805:AB434	1	2810	42.35	Col3M	000015__JX514065	-	-	-	-	-	-	non-mobilizable	JQ776508	4.76906e-05	Proteus mirabilis	AB434	AK211	phylum	Pseudomonadota	phylum	Pseudomonadota	-	-	-	47
GCA_018067865.1	11	10	rettgeri	GCA_018067865:AE973	1	7210	32.3	rep_cluster_1791	001217__CP012904_00004	-	-	-	-	-	-	non-mobilizable	CP012904	0.0173006	Providencia rettgeri	AE973	AO863	genus	Providencia	genus	Providencia	-	-	-	48
GCA_018068045.1	3	11	Taxon 3	GCA_018068045:AD097	1	3137	38.73	-	-	-	-	-	-	-	-	non-mobilizable	MF422120	0.0478612	Escherichia coli	AD097	-	genus	Escherichia	genus	Escherichia	-	-	-	61
GCA_018068045.1	3	11	Taxon 3	GCA_018068045:AB434	1	1286	42.15	-	-	-	-	-	-	-	-	non-mobilizable	CP045539	0.0196275	Proteus mirabilis	AB434	AK211	phylum	Pseudomonadota	phylum	Pseudomonadota	-	-	-	47
GCA_018068205.1	3	11	Taxon 3	GCA_018068205:AB434	1	2645	41.74	Col3M	000015__JX514065	-	-	-	-	-	-	non-mobilizable	JQ776508	0.000631368	Proteus mirabilis	AB434	AK211	phylum	Pseudomonadota	phylum	Pseudomonadota	-	-	-	47
GCA_018068565.1	16	12	huaxiensis	GCA_018068565:AA855	4	94005	39.78	rep_cluster_1506	000848__KX832927	MOBH	NC_022589_00035	MPF_F	NC_022589_00016,NC_022589_00017,NC_022589_00022,NC_022589_00024,NC_022589_00025,NC_022589_00031,NC_022589_00020,NC_022589_00004	-	-	conjugative	MG516911	0.0239063	Proteus mirabilis	AA855	AJ254	family	Morganellaceae	family	Morganellaceae	-	-	-	2
GCA_018068565.1	16	12	huaxiensis	GCA_018068565:AB434	1	2810	42.46	Col3M	000015__JX514065	-	-	-	-	-	-	non-mobilizable	NC_024981	0.000409992	Proteus vulgaris	AB434	AK211	phylum	Pseudomonadota	phylum	Pseudomonadota	-	-	-	47
GCA_018068585.1	12	7	hangzhouensis	GCA_018068585:AA860	6	155072	51.73	IncC	000092__CP025470	MOBH,MOBH	NC_012690_00071,NC_012885_00072	MPF_F	NC_016974_00085,NC_012885_00083,NC_014170_00023,NC_009140_00071,NC_012885_00167,NC_012885_00091,NC_023291_00077,NC_012885_00088	MOBH	HG428760	conjugative	KC999035	0.0025468	Escherichia coli	AA860	AJ272	phylum	Pseudomonadota	class	Gammaproteobacteria	phylum	Pseudomonadota	23800906; 20138094; 19482926; 24567731; 28842132; 20851899; 22290972; 19949054	0
GCA_018068825.1	16	12	huaxiensis	GCA_018068825:AA855	1	93438	39.43	rep_cluster_1506	000848__KX832927	MOBH	NC_022589_00035	MPF_F	NC_022589_00004,NC_022589_00016,NC_022589_00017,NC_022589_00022,NC_022589_00024,NC_022589_00025,NC_022589_00031,NC_022589_00020	-	-	conjugative	MG516911	0.0236777	Proteus mirabilis	AA855	AJ254	family	Morganellaceae	family	Morganellaceae	-	-	-	2
GCA_018068825.1	16	12	huaxiensis	GCA_018068825:AB434	2	2662	41.59	Col3M	000015__JX514065	-	-	-	-	-	-	non-mobilizable	NC_024981	0.0011089	Proteus vulgaris	AB434	AK211	phylum	Pseudomonadota	phylum	Pseudomonadota	-	-	-	47
GCA_018068865.1	11	10	rettgeri	GCA_018068865:AA855	9	30448	46	-	-	-	-	-	-	-	-	non-mobilizable	CP045540	0.0501998	Proteus mirabilis	AA855	-	family	Morganellaceae	family	Morganellaceae	-	-	-	12
GCA_018068865.1	11	10	rettgeri	GCA_018068865:AB434	2	4167	41.18	Col3M	000015__JX514065	-	-	-	-	-	-	non-mobilizable	JQ776508	0.0173006	Proteus mirabilis	AB434	AK211	phylum	Pseudomonadota	phylum	Pseudomonadota	-	-	-	47
GCA_018069395.1	4	1	stuartii	GCA_018069395:AB434	1	2810	42.42	Col3M	000015__JX514065	-	-	-	-	-	-	non-mobilizable	JQ776508	4.76906e-05	Proteus mirabilis	AB434	AK211	phylum	Pseudomonadota	phylum	Pseudomonadota	-	-	-	47
GCA_018128385.1	4	1	stuartii	GCA_018128385:AA860	1	188750	51.88	IncC,rep_cluster_1254	000092__CP025470,000562__KT346360_00001	MOBH,MOBH	NC_012885_00072,NC_012690_00071	MPF_F	NC_009140_00071,NC_014170_00023,NC_012885_00083,NC_016974_00085,NC_012885_00091,NC_023291_00077,NC_012885_00167,NC_012885_00088	MOBH	JQ319772	conjugative	CP023274	0.0031121	Proteus mirabilis	AA860	AJ275	class	Gammaproteobacteria	class	Gammaproteobacteria	-	-	-	0
GCA_018257475.1	11	10	rettgeri	GCA_018257475:AG317	1	9981	31.86	rep_cluster_1478	000817__NC_020131_00009	MOBP	NC_020131_00006	-	-	-	-	mobilizable	NC_020131	0.0300913	Citrobacter freundii	AG317	-	order	Enterobacterales	order	Enterobacterales	-	-	-	35
GCA_018454545.1	15	9	Taxon 2	GCA_018454545:novel_7d9ed966b40ed288f8d8ca1d20a39556	3	126374	47.13	-	-	MOBH	CP028385_00049	MPF_T	NC_003905_00206	-	-	conjugative	CP028385	0.0987984	Providencia heimbachae	novel_7d9ed966b40ed288f8d8ca1d20a39556	-	genus	Providencia	genus	Providencia	-	-	-	4
GCA_018454545.1	15	9	Taxon 2	GCA_018454545:AC082	3	36937	44.21	-	-	-	-	-	-	-	-	non-mobilizable	MH594579	0.0574401	Pseudomonas aeruginosa	AC082	-	class	Gammaproteobacteria	class	Gammaproteobacteria	-	-	-	11
GCA_018454545.1	15	9	Taxon 2	GCA_018454545:AB434	3	6620	39.88	Col3M	000015__JX514065	-	-	-	-	-	-	non-mobilizable	JQ776508	0.0149759	Proteus mirabilis	AB434	AK211	phylum	Pseudomonadota	phylum	Pseudomonadota	-	-	-	47
GCA_018454545.1	15	9	Taxon 2	GCA_018454545:AC239	1	9544	45.53	-	-	-	-	-	-	-	-	non-mobilizable	LR026974	0.054149	Acinetobacter baumannii	AC239	-	genus	Acinetobacter	genus	Acinetobacter	-	-	-	12
GCA_018476845.1	12	7	hangzhouensis	GCA_018476845:AB434	1	2810	42.35	Col3M	000015__JX514065	-	-	-	-	-	-	non-mobilizable	JQ776508	4.76906e-05	Proteus mirabilis	AB434	AK211	phylum	Pseudomonadota	phylum	Pseudomonadota	-	-	-	47
GCA_019334265.1	4	1	stuartii	GCA_019334265:AA552	5	31399	52.06	IncN	000155__CP018649	MOBF	NC_015599_00019	MPF_T	NC_022375_00024	MOBF	NZ_CP012928	conjugative	CP032203	0.0216393	Escherichia coli	AA552	AI746	class	Gammaproteobacteria	class	Gammaproteobacteria	order	Enterobacterales	23114770; 20851899; 28842132	22
GCA_019334265.1	4	1	stuartii	GCA_019334265:AA860	11	207264	52.7	IncC	000092__CP025470	MOBH,MOBH	NC_012885_00072,NC_012690_00071	MPF_F	NC_012885_00167,NC_009140_00071,NC_014170_00023,NC_012885_00083,NC_016974_00085,NC_012885_00091,NC_023291_00077,NC_012885_00088	MOBH	JQ319772	conjugative	KP345882	0.00502299	Escherichia coli	AA860	AJ277	phylum	Pseudomonadota	class	Gammaproteobacteria	phylum	Pseudomonadota	23800906; 20138094; 19482926; 24567731; 28842132; 20851899; 22290972; 19949054	0
GCA_019334285.1	12	7	hangzhouensis	GCA_019334285:AG317	1	9353	33.24	rep_cluster_1478	000817__NC_020131_00009	MOBP	NC_020131_00006	-	-	-	-	mobilizable	NC_020131	0.0193714	Citrobacter freundii	AG317	AQ345	order	Enterobacterales	order	Enterobacterales	-	-	-	35
GCA_019334285.1	12	7	hangzhouensis	GCA_019334285:AB434	1	2810	42.31	Col3M	000015__JX514065	-	-	-	-	-	-	non-mobilizable	JQ776508	4.76906e-05	Proteus mirabilis	AB434	AK211	phylum	Pseudomonadota	phylum	Pseudomonadota	-	-	-	47
GCA_019334285.1	12	7	hangzhouensis	GCA_019334285:novel_6eadc8c2aff61b9260eb2c8b2562b563	2	48894	44.43	rep_cluster_1220	000516__KX832928_00016	-	-	-	-	-	-	non-mobilizable	CP008919	0.0677629	Providencia stuartii	novel_6eadc8c2aff61b9260eb2c8b2562b563	-	genus	Providencia	genus	Providencia	-	-	-	8
GCA_019660205.1	12	7	hangzhouensis	GCA_019660205:novel_91e0d3a952a49248f2bc02c0c843c545	1	62594	42.38	rep_cluster_1220	000516__KX832928_00016	-	-	-	-	-	-	non-mobilizable	CP017672	0.0852783	Providencia rettgeri	novel_91e0d3a952a49248f2bc02c0c843c545	-	genus	Providencia	genus	Providencia	-	-	-	9
GCA_019660205.1	12	7	hangzhouensis	GCA_019660205:AC237	3	19727	44.94	rep_cluster_1254	000562__KT346360_00001	-	-	-	-	-	-	non-mobilizable	CP007579	0.0206797	Acinetobacter baumannii AC30	AC237	AL339	class	Gammaproteobacteria	class	Gammaproteobacteria	-	-	-	0
GCA_019660205.1	12	7	hangzhouensis	GCA_019660205:AB434	1	2760	42.07	Col3M	000015__JX514065	-	-	-	-	-	-	non-mobilizable	JQ776508	4.76906e-05	Proteus mirabilis	AB434	AK211	phylum	Pseudomonadota	phylum	Pseudomonadota	-	-	-	47
GCA_019678955.1	3	11	Taxon 3	GCA_019678955:AA855	5	103075	41.82	rep_cluster_1506	000848__KX832927	MOBH	NC_022589_00035	MPF_F	NC_022589_00031,NC_022589_00025,NC_022589_00024,NC_022589_00022,NC_022589_00017,NC_022589_00016,NC_022589_00004,NC_022589_00020	-	-	conjugative	MH491967	0.0193714	Proteus mirabilis	AA855	AJ257	family	Morganellaceae	family	Morganellaceae	-	-	-	2
GCA_019678955.1	3	11	Taxon 3	GCA_019678955:AC082	4	26462	47.15	-	-	-	-	-	-	-	-	non-mobilizable	CP024094	0.051337	Escherichia coli	AC082	-	class	Gammaproteobacteria	class	Gammaproteobacteria	-	-	-	27
GCA_019678955.1	3	11	Taxon 3	GCA_019678955:AE581	8	22456	44.04	-	-	-	-	-	-	-	-	non-mobilizable	JQ739157	0.0468354	Acinetobacter pittii	AE581	-	class	Gammaproteobacteria	class	Gammaproteobacteria	-	-	-	33
GCA_019693715.1	3	11	Taxon 3	GCA_019693715:AB434	1	2681	41.78	-	-	-	-	-	-	-	-	non-mobilizable	JQ776508	0.000385581	Proteus mirabilis	AB434	AK211	phylum	Pseudomonadota	phylum	Pseudomonadota	-	-	-	47
GCA_019693725.1	3	11	Taxon 3	GCA_019693725:AA855	2	100739	40.28	rep_cluster_1506	000848__KX832927	MOBH	NC_022589_00035	MPF_F	NC_022589_00031,NC_022589_00025,NC_022589_00024,NC_022589_00022,NC_022589_00017,NC_022589_00016,NC_022589_00004,NC_022589_00020	-	-	conjugative	KX832929	0.0364545	Providencia rettgeri	AA855	-	family	Morganellaceae	family	Morganellaceae	-	-	-	2
GCA_019693725.1	3	11	Taxon 3	GCA_019693725:AE580	1	4320	57.55	-	-	-	-	-	-	-	-	non-mobilizable	CP028171	0.00152214	Salmonella enterica	AE580	AO391	family	Enterobacteriaceae	family	Enterobacteriaceae	-	-	-	33
GCA_019693815.1	3	11	Taxon 3	GCA_019693815:AB434	1	2683	41.78	Col3M	000015__JX514065	-	-	-	-	-	-	non-mobilizable	JQ776508	0.000264084	Proteus mirabilis	AB434	AK211	phylum	Pseudomonadota	phylum	Pseudomonadota	-	-	-	47
GCA_019693855.1	3	11	Taxon 3	GCA_019693855:AB434	1	2683	41.78	Col3M	000015__JX514065	-	-	-	-	-	-	non-mobilizable	JQ776508	0.00028831	Proteus mirabilis	AB434	AK211	phylum	Pseudomonadota	phylum	Pseudomonadota	-	-	-	47
GCA_019693935.1	3	11	Taxon 3	GCA_019693935:AA855	2	69224	38.71	rep_cluster_1254	000562__KT346360_00001	MOBH	NC_022589_00035	MPF_F	NC_022589_00031,NC_022589_00025,NC_022589_00024,NC_022589_00022,NC_022589_00017,NC_022589_00016,NC_022589_00004,NC_022589_00020	-	-	conjugative	KX832929	0.04288	Providencia rettgeri	AA855	-	class	Gammaproteobacteria	class	Gammaproteobacteria	-	-	-	2
GCA_019693935.1	3	11	Taxon 3	GCA_019693935:AD092	1	1083	54.48	-	-	-	-	-	-	-	-	non-mobilizable	NC_010064	0.0327227	Escherichia coli	AD092	-	order	Enterobacterales	order	Enterobacterales	-	-	-	2
GCA_019693955.1	3	11	Taxon 3	GCA_019693955:AC237	5	18398	46.36	rep_cluster_1254	000562__KT346360_00001	-	-	-	-	-	-	non-mobilizable	CP003907	0.0319897	Acinetobacter baumannii BJAB07104	AC237	-	class	Gammaproteobacteria	class	Gammaproteobacteria	-	-	-	0
GCA_019693955.1	3	11	Taxon 3	GCA_019693955:AE580	1	4269	57.72	-	-	-	-	-	-	-	-	non-mobilizable	CP028171	0.00121124	Salmonella enterica	AE580	AO391	family	Enterobacteriaceae	family	Enterobacteriaceae	-	-	-	33
GCA_019693965.1	3	11	Taxon 3	GCA_019693965:AC237	4	16113	45.21	rep_cluster_1254	000562__KT346360_00001	-	-	-	-	-	-	non-mobilizable	CP003907	0.040724	Acinetobacter baumannii BJAB07104	AC237	-	class	Gammaproteobacteria	class	Gammaproteobacteria	-	-	-	0
GCA_019693965.1	3	11	Taxon 3	GCA_019693965:AE580	1	4451	57.38	-	-	-	-	-	-	-	-	non-mobilizable	CP028171	0.00154832	Salmonella enterica	AE580	AO391	family	Enterobacteriaceae	family	Enterobacteriaceae	-	-	-	33
GCA_019693985.1	3	11	Taxon 3	GCA_019693985:AB434	1	2684	41.69	Col3M	000015__JX514065	-	-	-	-	-	-	non-mobilizable	JQ776508	0.00058191	Proteus mirabilis	AB434	AK211	phylum	Pseudomonadota	phylum	Pseudomonadota	-	-	-	47
GCA_019694015.1	3	11	Taxon 3	GCA_019694015:AA855	4	108762	40.86	rep_cluster_1254,rep_cluster_1506	000562__KT346360_00001,000848__KX832927	MOBH	NC_022589_00035	MPF_F	NC_022589_00004,NC_022589_00016,NC_022589_00017,NC_022589_00022,NC_022589_00024,NC_022589_00025,NC_022589_00031,NC_022589_00020	-	-	conjugative	KX832929	0.0383209	Providencia rettgeri	AA855	-	class	Gammaproteobacteria	class	Gammaproteobacteria	-	-	-	2
GCA_019694035.1	3	11	Taxon 3	GCA_019694035:AB434	1	2665	41.84	Col3M	000015__JX514065	-	-	-	-	-	-	non-mobilizable	JQ776508	0.000312573	Proteus mirabilis	AB434	AK211	phylum	Pseudomonadota	phylum	Pseudomonadota	-	-	-	47
GCA_019694055.1	3	11	Taxon 3	GCA_019694055:AC237	4	19642	46.95	rep_cluster_1254	000562__KT346360_00001	-	-	-	-	-	-	non-mobilizable	CP003907	0.0277775	Acinetobacter baumannii BJAB07104	AC237	-	class	Gammaproteobacteria	class	Gammaproteobacteria	-	-	-	0
GCA_019694065.1	3	11	Taxon 3	GCA_019694065:AA855	3	108131	40.81	rep_cluster_1254,rep_cluster_1506	000562__KT346360_00001,000848__KX832927	MOBH	NC_022589_00035	MPF_F	NC_022589_00004,NC_022589_00016,NC_022589_00017,NC_022589_00022,NC_022589_00024,NC_022589_00025,NC_022589_00031,NC_022589_00020	-	-	conjugative	KX832929	0.0384495	Providencia rettgeri	AA855	-	class	Gammaproteobacteria	class	Gammaproteobacteria	-	-	-	2
GCA_019694085.1	3	11	Taxon 3	GCA_019694085:AA855	3	107448	40.67	rep_cluster_1254,rep_cluster_1506	000562__KT346360_00001,000848__KX832927	MOBH	NC_022589_00035	MPF_F	NC_022589_00031,NC_022589_00025,NC_022589_00024,NC_022589_00022,NC_022589_00017,NC_022589_00016,NC_022589_00004,NC_022589_00020	-	-	conjugative	KX832929	0.0380652	Providencia rettgeri	AA855	-	class	Gammaproteobacteria	class	Gammaproteobacteria	-	-	-	2
GCA_019694115.1	3	11	Taxon 3	GCA_019694115:AE580	1	4267	57.72	-	-	-	-	-	-	-	-	non-mobilizable	CP028171	0.00123693	Salmonella enterica	AE580	AO391	family	Enterobacteriaceae	family	Enterobacteriaceae	-	-	-	33
GCA_019694115.1	3	11	Taxon 3	GCA_019694115:AA855	3	107702	40.7	rep_cluster_1254,rep_cluster_1506	000562__KT346360_00001,000848__KX832927	MOBH	NC_022589_00035	MPF_F	NC_022589_00031,NC_022589_00025,NC_022589_00024,NC_022589_00022,NC_022589_00017,NC_022589_00016,NC_022589_00004,NC_022589_00020	-	-	conjugative	KX832929	0.0380652	Providencia rettgeri	AA855	-	class	Gammaproteobacteria	class	Gammaproteobacteria	-	-	-	2
GCA_019836965.1	3	11	Taxon 3	GCA_019836965:AB434	1	2683	41.78	Col3M	000015__JX514065	-	-	-	-	-	-	non-mobilizable	JQ776508	0.000264084	Proteus mirabilis	AB434	AK211	phylum	Pseudomonadota	phylum	Pseudomonadota	-	-	-	47
GCA_019837045.1	3	11	Taxon 3	GCA_019837045:AA103	1	4163	48.96	ColRNAI_rep_cluster_1987	CP024554_00008	-	-	-	-	-	-	non-mobilizable	CP018358	0.0263104	Klebsiella oxytoca	AA103	-	multi_phyla	Actinomycetota,Pseudomonadota	multi-phylla	Actinomycetota,Pseudomonadota	-	-	-	56
GCA_019837045.1	3	11	Taxon 3	GCA_019837045:AB434	1	2683	41.78	Col3M	000015__JX514065	-	-	-	-	-	-	non-mobilizable	JQ776508	0.000167546	Proteus mirabilis	AB434	AK211	phylum	Pseudomonadota	phylum	Pseudomonadota	-	-	-	47
GCA_019991145.1	16	12	huaxiensis	GCA_019991145:AD067	3	13944	58.1	rep_cluster_203	001461__KF998104_00001	-	-	-	-	-	-	non-mobilizable	KF998104	0.00060662	Enterobacter cloacae	AD067	AM494	genus	Enterobacter	genus	Enterobacter	-	-	-	39
GCA_019991145.1	16	12	huaxiensis	GCA_019991145:novel_8610ae6b1c8fff7b4a9b00681479b483	3	70399	42.1	rep_cluster_1220	000516__KX832928_00016	-	-	-	-	-	-	non-mobilizable	CP017672	0.0782587	Providencia rettgeri	novel_8610ae6b1c8fff7b4a9b00681479b483	-	genus	Providencia	genus	Providencia	-	-	-	9
GCA_019991145.1	16	12	huaxiensis	GCA_019991145:AC082	7	51158	50.06	rep_cluster_1478	000817__NC_020131_00009	MOBP	NC_020131_00006	-	-	-	-	mobilizable	NC_019091	0.0433296	Escherichia coli	AC082	-	class	Gammaproteobacteria	class	Gammaproteobacteria	-	-	-	0
GCA_019991145.1	16	12	huaxiensis	GCA_019991145:AB434	1	2810	42.42	Col3M	000015__JX514065	-	-	-	-	-	-	non-mobilizable	JQ776508	4.76906e-05	Proteus mirabilis	AB434	AK211	phylum	Pseudomonadota	phylum	Pseudomonadota	-	-	-	47
GCA_020523685.1	12	7	hangzhouensis	GCA_020523685:novel_4d0baea3b6cacba387a2ed2dcdfd6000	6	33355	45.69	rep_cluster_1220	000516__KX832928_00016	-	-	-	-	-	-	non-mobilizable	CP045540	0.0634394	Proteus mirabilis	novel_4d0baea3b6cacba387a2ed2dcdfd6000	-	genus	Providencia	genus	Providencia	-	-	-	12
GCA_020523685.1	12	7	hangzhouensis	GCA_020523685:novel_f6b09134bb5a8bc514d3a473a1ba9186	3	29250	44.89	Col3M,rep_cluster_1220	000015__JX514065,000517__CP008919_00003	-	-	-	-	-	-	non-mobilizable	LS992178	0.0653942	Citrobacter freundii	novel_f6b09134bb5a8bc514d3a473a1ba9186	-	phylum	Pseudomonadota	phylum	Pseudomonadota	-	-	-	11
GCA_020523685.1	12	7	hangzhouensis	GCA_020523685:AB434	1	2810	42.42	Col3M	000015__JX514065	-	-	-	-	-	-	non-mobilizable	JQ776508	4.76906e-05	Proteus mirabilis	AB434	AK211	phylum	Pseudomonadota	phylum	Pseudomonadota	-	-	-	47
GCA_020523725.1	11	10	rettgeri	GCA_020523725:novel_e8e2cf4bc37d10c2bb419599733e46ee	2	63577	42.16	rep_cluster_1220	000516__KX832928_00016	-	-	-	-	-	-	non-mobilizable	CP008919	0.0807479	Providencia stuartii	novel_e8e2cf4bc37d10c2bb419599733e46ee	-	genus	Providencia	genus	Providencia	-	-	-	5
GCA_020523725.1	11	10	rettgeri	GCA_020523725:AA450	3	27814	55.27	-	-	-	-	-	-	-	-	non-mobilizable	CP026048	0.0475157	Raoultella planticola	AA450	-	family	Enterobacteriaceae	family	Enterobacteriaceae	-	-	-	26
GCA_020523725.1	11	10	rettgeri	GCA_020523725:AA855	8	30200	46.03	-	-	-	-	-	-	-	-	non-mobilizable	CP045540	0.0501998	Proteus mirabilis	AA855	-	family	Morganellaceae	family	Morganellaceae	-	-	-	12
GCA_020523725.1	11	10	rettgeri	GCA_020523725:AB434	2	4507	41.96	Col3M	000015__JX514065	-	-	-	-	-	-	non-mobilizable	MF062089	0.0329357	Proteus mirabilis	AB434	-	phylum	Pseudomonadota	phylum	Pseudomonadota	-	-	-	47
GCA_020523725.1	11	10	rettgeri	GCA_020523725:AD464	1	2159	51.83	-	-	MOBV	CP042516_00001	-	-	-	-	mobilizable	CP039511	0.0529154	Salmonella enterica subsp. enterica serovar Worthington	AD464	-	order	Enterobacterales	order	Enterobacterales	-	-	-	63
GCA_020523735.1	3	11	Taxon 3	GCA_020523735:novel_bd44e16a3ffbd19521fb85a572e7ab78	2	69941	42.85	rep_cluster_1220	000516__KX832928_00016	-	-	-	-	-	-	non-mobilizable	CP017672	0.0811785	Providencia rettgeri	novel_bd44e16a3ffbd19521fb85a572e7ab78	-	genus	Providencia	genus	Providencia	-	-	-	5
GCA_020523735.1	3	11	Taxon 3	GCA_020523735:AB434	1	2810	42.35	Col3M	000015__JX514065	-	-	-	-	-	-	non-mobilizable	JQ776508	4.76906e-05	Proteus mirabilis	AB434	AK211	phylum	Pseudomonadota	phylum	Pseudomonadota	-	-	-	47
GCA_020523785.1	3	11	Taxon 3	GCA_020523785:AB434	1	2810	42.42	Col3M	000015__JX514065	-	-	-	-	-	-	non-mobilizable	JQ776508	4.76906e-05	Proteus mirabilis	AB434	AK211	phylum	Pseudomonadota	phylum	Pseudomonadota	-	-	-	47
GCA_020531885.1	4	1	stuartii	GCA_020531885:AA860	10	207589	52.7	IncC	000092__CP025470	MOBH,MOBH	NC_012885_00072,NC_012690_00071	MPF_F	NC_009140_00071,NC_014170_00023,NC_012885_00083,NC_016974_00085,NC_012885_00091,NC_023291_00077,NC_012885_00088,NC_012885_00167	MOBH	JQ319772	conjugative	KP345882	0.00502299	Escherichia coli	AA860	AJ277	phylum	Pseudomonadota	class	Gammaproteobacteria	phylum	Pseudomonadota	23800906; 20138094; 19482926; 24567731; 28842132; 20851899; 22290972; 19949054	0
GCA_020531885.1	4	1	stuartii	GCA_020531885:AA552	5	30961	51.78	IncN	000155__CP018649	MOBF	NC_015599_00019	MPF_T	NC_022375_00024	MOBF	NZ_CP012928	conjugative	CP032203	0.0219913	Escherichia coli	AA552	AI746	class	Gammaproteobacteria	class	Gammaproteobacteria	order	Enterobacterales	23114770; 20851899; 28842132	22
GCA_020679665.2	3	11	Taxon 3	GCA_020679665:AB434	2	5712	40.79	Col3M	000015__JX514065	-	-	-	-	-	-	non-mobilizable	MF062090	0.0224927	Proteus mirabilis	AB434	AK209	phylum	Pseudomonadota	phylum	Pseudomonadota	-	-	-	47
GCA_020679785.3	12	7	hangzhouensis	GCA_020679785:AA855	8	89688	37.4	rep_cluster_1506	000848__KX832927	MOBH	NC_022589_00035	MPF_F	NC_022589_00031,NC_022589_00025,NC_022589_00024,NC_022589_00022,NC_022589_00017,NC_022589_00016,NC_022589_00004,NC_022589_00020	-	-	conjugative	CP045540	0.0165552	Proteus mirabilis	AA855	AJ254	family	Morganellaceae	family	Morganellaceae	-	-	-	2
GCA_020679785.3	12	7	hangzhouensis	GCA_020679785:AD311	2	18013	49.19	-	-	-	-	-	-	-	-	non-mobilizable	EF495198	0.0498292	Aeromonas bestiarum	AD311	-	genus	Aeromonas	genus	Aeromonas	-	-	-	18
GCA_020679785.3	12	7	hangzhouensis	GCA_020679785:AC724	3	8654	44.88	-	-	-	-	-	-	-	-	non-mobilizable	NC_011513	0.0383209	Proteus mirabilis	AC724	-	order	Enterobacterales	order	Enterobacterales	-	-	-	45
GCA_020679785.3	12	7	hangzhouensis	GCA_020679785:AB434	2	5406	41.71	Col3M	000015__JX514065	-	-	-	-	-	-	non-mobilizable	JQ776508	4.76906e-05	Proteus mirabilis	AB434	AK211	phylum	Pseudomonadota	phylum	Pseudomonadota	-	-	-	47
GCA_020680425.3	12	7	hangzhouensis	GCA_020680425:AD312	5	29153	58.89	-	-	-	-	-	-	-	-	non-mobilizable	KX434882	0.0284967	Klebsiella pneumoniae	AD312	-	family	Enterobacteriaceae	family	Enterobacteriaceae	-	-	-	24
GCA_020680425.3	12	7	hangzhouensis	GCA_020680425:AB434	3	6636	39.72	Col3M	000015__JX514065	-	-	-	-	-	-	non-mobilizable	MF062092	0.0147665	Proteus penneri	AB434	AK211	phylum	Pseudomonadota	phylum	Pseudomonadota	-	-	-	47
GCA_020823515.1	12	7	hangzhouensis	GCA_020823515:novel_26c39083210abe4362d41a2bb9a737e9	1	74633	42.05	rep_cluster_1220	000516__KX832928_00016	-	-	-	-	-	-	non-mobilizable	CP017672	0.0659724	Providencia rettgeri	novel_26c39083210abe4362d41a2bb9a737e9	-	genus	Providencia	genus	Providencia	-	-	-	5
GCA_020823515.1	12	7	hangzhouensis	GCA_020823515:AA855	9	94996	38.06	rep_cluster_1506	000848__KX832927	MOBH	NC_022589_00035	MPF_F	NC_022589_00004,NC_022589_00016,NC_022589_00017,NC_022589_00022,NC_022589_00024,NC_022589_00025,NC_022589_00020,NC_022589_00031	-	-	conjugative	MG516911	0.0184352	Proteus mirabilis	AA855	AJ254	family	Morganellaceae	family	Morganellaceae	-	-	-	2
GCA_020823515.1	12	7	hangzhouensis	GCA_020823515:AB434	2	5406	41.71	Col3M	000015__JX514065	-	-	-	-	-	-	non-mobilizable	JQ776508	4.76906e-05	Proteus mirabilis	AB434	AK211	phylum	Pseudomonadota	phylum	Pseudomonadota	-	-	-	47
GCA_020899235.2	12	7	hangzhouensis	GCA_020899235:AB434	1	2810	42.42	Col3M	000015__JX514065	-	-	-	-	-	-	non-mobilizable	JQ776508	4.76906e-05	Proteus mirabilis	AB434	AK211	phylum	Pseudomonadota	phylum	Pseudomonadota	-	-	-	47
GCA_021107115.1	3	11	Taxon 3	GCA_021107115:AA855	7	90060	40.86	-	-	MOBH	NC_022589_00035	MPF_F	NC_022589_00031,NC_022589_00025,NC_022589_00024,NC_022589_00022,NC_022589_00017,NC_022589_00016,NC_022589_00004,NC_022589_00020	-	-	conjugative	MG516911	0.0358575	Proteus mirabilis	AA855	-	family	Morganellaceae	family	Morganellaceae	-	-	-	2
GCA_021107115.1	3	11	Taxon 3	GCA_021107115:AD312	6	36790	55.44	-	-	-	-	-	-	-	-	non-mobilizable	CP045559	0.0434809	Citrobacter sp. S39	AD312	-	family	Enterobacteriaceae	family	Enterobacteriaceae	-	-	-	18
GCA_021107115.1	3	11	Taxon 3	GCA_021107115:AB434	2	5406	41.71	Col3M	000015__JX514065	-	-	-	-	-	-	non-mobilizable	JQ776508	4.76906e-05	Proteus mirabilis	AB434	AK211	phylum	Pseudomonadota	phylum	Pseudomonadota	-	-	-	47
GCA_021869825.1	13	7	hangzhouensis	GCA_021869825:AB434	1	2780	42.3	Col3M	000015__JX514065	-	-	-	-	-	-	non-mobilizable	JQ776508	4.76906e-05	Proteus mirabilis	AB434	AK211	phylum	Pseudomonadota	phylum	Pseudomonadota	-	-	-	47
GCA_022120175.1	12	7	hangzhouensis	GCA_022120175:AA133	2	64691	45.08	rep_cluster_1220	000516__KX832928_00016	-	-	-	-	-	-	non-mobilizable	CP017672	0.0503867	Providencia rettgeri	AA133	-	genus	Providencia	genus	Providencia	-	-	-	8
GCA_022120175.1	12	7	hangzhouensis	GCA_022120175:AC082	8	40909	49.02	-	-	-	-	-	-	-	-	non-mobilizable	CP024094	0.0411434	Escherichia coli	AC082	-	class	Gammaproteobacteria	class	Gammaproteobacteria	-	-	-	0
GCA_022253495.2	3	11	Taxon 3	GCA_022253495:AB434	1	2645	41.74	Col3M	000015__JX514065	-	-	-	-	-	-	non-mobilizable	JQ776508	0.000631368	Proteus mirabilis	AB434	AK211	phylum	Pseudomonadota	phylum	Pseudomonadota	-	-	-	47
GCA_022349885.2	3	11	Taxon 3	GCA_022349885:AD097	1	3137	38.73	-	-	-	-	-	-	-	-	non-mobilizable	MF422120	0.0478612	Escherichia coli	AD097	-	genus	Escherichia	genus	Escherichia	-	-	-	61
GCA_022349885.2	3	11	Taxon 3	GCA_022349885:AE581	1	3125	48.99	-	-	-	-	-	-	-	-	non-mobilizable	MH917716	0.050014	Escherichia coli	AE581	-	class	Gammaproteobacteria	class	Gammaproteobacteria	-	-	-	2
GCA_022349885.2	3	11	Taxon 3	GCA_022349885:AB434	1	2810	42.31	Col3M	000015__JX514065	-	-	-	-	-	-	non-mobilizable	JQ776508	0.00186568	Proteus mirabilis	AB434	AK211	phylum	Pseudomonadota	phylum	Pseudomonadota	-	-	-	47
GCA_022349885.2	3	11	Taxon 3	GCA_022349885:AC293	3	10575	50.7	-	-	-	-	-	-	-	-	non-mobilizable	CP042486	0.0595738	Klebsiella pneumoniae	AC293	-	family	Enterobacteriaceae	family	Enterobacteriaceae	-	-	-	2
GCA_022685965.2	11	10	rettgeri	GCA_022685965:AA855	8	30201	46.03	-	-	-	-	-	-	-	-	non-mobilizable	CP045540	0.0501998	Proteus mirabilis	AA855	-	family	Morganellaceae	family	Morganellaceae	-	-	-	12
GCA_022685965.2	11	10	rettgeri	GCA_022685965:AB434	2	4507	41.96	Col3M	000015__JX514065	-	-	-	-	-	-	non-mobilizable	MF062089	0.0329357	Proteus mirabilis	AB434	-	phylum	Pseudomonadota	phylum	Pseudomonadota	-	-	-	47
GCA_022685965.2	11	10	rettgeri	GCA_022685965:AD464	1	2159	51.83	-	-	MOBV	CP042516_00001	-	-	-	-	mobilizable	CP039511	0.0529154	Salmonella enterica subsp. enterica serovar Worthington	AD464	-	order	Enterobacterales	order	Enterobacterales	-	-	-	63
GCA_022846595.1	12	7	hangzhouensis	GCA_022846595:AA630	1	172709	48.06	IncC,IncT	000092__CP025470,000208__NC_020123_00061	MOBH	NC_022589_00035	MPF_F	NC_022589_00031,NC_012885_00167	MOBH	KX356458	conjugative	LC507075	0.0121679	Providencia rettgeri	AA630	AI893	family	Morganellaceae	family	Morganellaceae	-	-	-	0
GCA_023205015.1	15	9	Taxon 2	GCA_023205015:AA855	1	129768	45.39	rep_cluster_1506	000848__KX832927	MOBH,MOBP	NC_022589_00035,NC_020123_00104	MPF_F	NC_022589_00031,NC_022589_00022,NC_022589_00017,NC_022589_00016,NC_022589_00004,NC_022589_00020	-	-	conjugative	MH491967	0.0329357	Proteus mirabilis	AA855	-	family	Morganellaceae	family	Morganellaceae	-	-	-	2
GCA_023217955.1	11	10	rettgeri	GCA_023217955:AA855	8	31400	45.41	-	-	-	-	-	-	-	-	non-mobilizable	CP045540	0.0503867	Proteus mirabilis	AA855	-	family	Morganellaceae	family	Morganellaceae	-	-	-	12
GCA_023217955.1	11	10	rettgeri	GCA_023217955:AB434	1	2467	41.75	Col3M	000015__JX514065	-	-	-	-	-	-	non-mobilizable	MF062089	0.0433296	Proteus mirabilis	AB434	-	phylum	Pseudomonadota	phylum	Pseudomonadota	-	-	-	47
GCA_023520575.1	4	1	stuartii	GCA_023520575:AA860	1	166313	52.53	IncC	000092__CP025470	MOBH,MOBH	NC_012885_00072,NC_012690_00071	MPF_F	NC_009140_00071,NC_014170_00023,NC_012885_00083,NC_016974_00085,NC_012885_00091,NC_023291_00077,NC_012885_00167,NC_012885_00088	MOBH	JQ319772	conjugative	CP038466	0.000119496	Aeromonas hydrophila	AA860	AJ275	phylum	Pseudomonadota	class	Gammaproteobacteria	phylum	Pseudomonadota	23800906; 20138094; 19482926; 24567731; 28842132; 20851899; 22290972; 19949054	0
GCA_023572545.1	4	1	stuartii	GCA_023572545:AA628	5	161534	51.85	IncC	000092__CP025470	MOBH,MOBH	NC_012690_00071,NC_012885_00072	MPF_F	NC_012885_00167,NC_023291_00077,NC_012885_00091,NC_016974_00085,NC_012885_00083,NC_014170_00023,NC_009140_00071,NC_008612_00190,NC_012885_00088	MOBH	JQ319772	conjugative	MF150118	0.00202665	Proteus mirabilis	AA628	AI889	phylum	Pseudomonadota	class	Gammaproteobacteria	phylum	Pseudomonadota	23800906; 20138094; 19482926; 24567731; 28842132; 20851899; 22290972; 19949054	0
GCA_023572545.1	4	1	stuartii	GCA_023572545:novel_d1b9ecd06698ea1127412951b4d7a9ed	2	7203	48.19	IncU	000210__KF623109_00045	-	-	-	-	-	-	non-mobilizable	CP003997	0.0613264	Klebsiella pneumoniae subsp. pneumoniae Kp13	novel_d1b9ecd06698ea1127412951b4d7a9ed	-	phylum	Pseudomonadota	class	Gammaproteobacteria	phylum	Pseudomonadota	24096417; 18502921; 25389419; 30619542; 20851899	2
GCA_023572545.1	4	1	stuartii	GCA_023572545:AA359	1	3891	57.08	-	-	-	-	-	-	-	-	non-mobilizable	NC_022345	0.0196275	Pseudomonas aeruginosa	AA359	AI326	class	Gammaproteobacteria	class	Gammaproteobacteria	-	-	-	58
GCA_023970715.1	22	17	vermicola	GCA_023970715:AA855	1	99857	39.54	rep_cluster_1506	000848__KX832927	MOBH	NC_022589_00035	MPF_F	NC_022589_00031,NC_022589_00025,NC_022589_00024,NC_022589_00022,NC_022589_00017,NC_022589_00016,NC_022589_00004,NC_022589_00020	-	-	conjugative	MH491967	0.0233014	Proteus mirabilis	AA855	AJ257	family	Morganellaceae	family	Morganellaceae	-	-	-	2
GCA_024196265.1	3	11	Taxon 3	GCA_024196265:AC082	10	39674	54.33	-	-	-	-	-	-	-	-	non-mobilizable	MH594579	0.0535266	Pseudomonas aeruginosa	AC082	-	class	Gammaproteobacteria	class	Gammaproteobacteria	-	-	-	12
GCA_024196265.1	3	11	Taxon 3	GCA_024196265:AF098	3	18858	46.49	-	-	-	-	-	-	-	-	non-mobilizable	KM189195	0.0533217	Vibrio parahaemolyticus	AF098	-	genus	Vibrio	genus	Vibrio	-	-	-	12
GCA_024196265.1	3	11	Taxon 3	GCA_024196265:AB434	2	5061	42.09	Col3M	000015__JX514065	-	-	-	-	-	-	non-mobilizable	JQ776508	0.0118017	Proteus mirabilis	AB434	AK211	phylum	Pseudomonadota	phylum	Pseudomonadota	-	-	-	47
GCA_024554985.2	12	7	hangzhouensis	GCA_024554985:AB434	1	2810	41.21	Col3M	000015__JX514065	-	-	-	-	-	-	non-mobilizable	JQ776508	4.76906e-05	Proteus mirabilis	AB434	AK211	phylum	Pseudomonadota	phylum	Pseudomonadota	-	-	-	47
GCA_024654725.1	4	1	stuartii	GCA_024654725:AB434	1	2595	41.46	Col3M	000015__JX514065	-	-	-	-	-	-	non-mobilizable	MF062089	0.0166117	Proteus mirabilis	AB434	AK209	phylum	Pseudomonadota	phylum	Pseudomonadota	-	-	-	47
GCA_024655165.1	1	2	Taxon 7	GCA_024655165:AE581	3	13630	51.03	-	-	-	-	-	-	-	-	non-mobilizable	MH917717	0.0371871	Escherichia coli	AE581	-	class	Gammaproteobacteria	class	Gammaproteobacteria	-	-	-	33
GCA_024655165.1	1	2	Taxon 7	GCA_024655165:AA855	4	96814	40.06	rep_cluster_1506	000848__KX832927	MOBH	NC_022589_00035	MPF_F	NC_022589_00004,NC_022589_00016,NC_022589_00017,NC_022589_00022,NC_022589_00024,NC_022589_00025,NC_022589_00031,NC_022589_00020	-	-	conjugative	KF295828	0.0239829	Providencia rettgeri	AA855	AJ255	family	Morganellaceae	family	Morganellaceae	-	-	-	2
GCA_025028575.1	12	7	hangzhouensis	GCA_025028575:novel_20b8617c8711b1c432a9615d228e9908	1	71634	42.22	rep_cluster_1220	000516__KX832928_00016	-	-	-	-	-	-	non-mobilizable	CP017672	0.0829489	Providencia rettgeri	novel_20b8617c8711b1c432a9615d228e9908	-	genus	Providencia	genus	Providencia	-	-	-	5
GCA_025028575.1	12	7	hangzhouensis	GCA_025028575:AA630	4	64145	42.96	Col3M,rep_cluster_1220,rep_cluster_1220	000015__JX514065,000516__KX832928_00016,000517__CP008919_00003	-	-	-	-	-	-	non-mobilizable	LC507075	0.0556462	Providencia rettgeri	AA630	-	genus	Providencia	genus	Providencia	-	-	-	11
GCA_025028575.1	12	7	hangzhouensis	GCA_025028575:AA855	10	43740	45.88	-	-	-	-	-	-	-	-	non-mobilizable	MG516911	0.0451943	Proteus mirabilis	AA855	-	family	Morganellaceae	family	Morganellaceae	-	-	-	2
GCA_025028575.1	12	7	hangzhouensis	GCA_025028575:AB595	2	16822	45.8	-	-	-	-	-	-	-	-	non-mobilizable	LT985307	0.0427316	Escherichia coli	AB595	-	family	Enterobacteriaceae	family	Enterobacteriaceae	-	-	-	18
GCA_025028575.1	12	7	hangzhouensis	GCA_025028575:AB434	2	5406	41.71	Col3M	000015__JX514065	-	-	-	-	-	-	non-mobilizable	JQ776508	4.76906e-05	Proteus mirabilis	AB434	AK211	phylum	Pseudomonadota	phylum	Pseudomonadota	-	-	-	47
GCA_025028575.1	12	7	hangzhouensis	GCA_025028575:AG658	1	4512	43.75	-	-	-	-	-	-	-	-	non-mobilizable	CP035344	0.00480022	Escherichia coli	AG658	AQ710	family	Enterobacteriaceae	family	Enterobacteriaceae	-	-	-	44
GCA_025579105.1	3	11	Taxon 3	GCA_025579105:novel_6733393b0a25929dc2f65ffe2b964c78	2	92230	41.39	rep_cluster_1220,rep_cluster_1220	000516__KX832928_00016,000517__CP008919_00003	-	-	-	-	-	-	non-mobilizable	CP017672	0.080322	Providencia rettgeri	novel_6733393b0a25929dc2f65ffe2b964c78	-	unknown	-	-	-	-	-	-	5
GCA_025579105.1	3	11	Taxon 3	GCA_025579105:AA855	5	82890	37.64	rep_cluster_1506	000848__KX832927	MOBH	NC_022589_00035	MPF_F	NC_022589_00004,NC_022589_00016,NC_022589_00017,NC_022589_00022,NC_022589_00024,NC_022589_00025,NC_022589_00031,NC_022589_00020	-	-	conjugative	KX774387	0.0216393	Providencia rettgeri	AA855	AJ256	family	Morganellaceae	family	Morganellaceae	-	-	-	2
GCA_025579105.1	3	11	Taxon 3	GCA_025579105:AA619	1	10119	38.19	-	-	-	-	-	-	-	-	non-mobilizable	KY471146	0.0491	Escherichia coli	AA619	-	family	Enterobacteriaceae	family	Enterobacteriaceae	-	-	-	27
GCA_025579105.1	3	11	Taxon 3	GCA_025579105:AD312	7	34725	53.4	-	-	-	-	-	-	-	-	non-mobilizable	CP045559	0.0304804	Citrobacter sp. S39	AD312	-	family	Enterobacteriaceae	family	Enterobacteriaceae	-	-	-	2
GCA_025579105.1	3	11	Taxon 3	GCA_025579105:AB434	2	5382	41.82	Col3M	000015__JX514065	-	-	-	-	-	-	non-mobilizable	JQ776508	0.000361208	Proteus mirabilis	AB434	AK211	phylum	Pseudomonadota	phylum	Pseudomonadota	-	-	-	47
GCA_025583505.1	12	7	hangzhouensis	GCA_025583505:novel_2fed93f3086c0e398f40ff54214b02ae	2	31792	40.12	Col3M,rep_cluster_1220	000015__JX514065,000517__CP008919_00003	-	-	-	-	-	-	non-mobilizable	LC507075	0.0726524	Providencia rettgeri	novel_2fed93f3086c0e398f40ff54214b02ae	-	unknown	-	-	-	-	-	-	11
GCA_025583505.1	12	7	hangzhouensis	GCA_025583505:AD312	3	23073	54.81	-	-	-	-	-	-	-	-	non-mobilizable	CP035774	0.0460045	Klebsiella pneumoniae	AD312	-	family	Enterobacteriaceae	family	Enterobacteriaceae	-	-	-	32
GCA_025583505.1	12	7	hangzhouensis	GCA_025583505:AC237	3	23203	50.76	-	-	-	-	-	-	-	-	non-mobilizable	CP003907	0.0471738	Acinetobacter baumannii BJAB07104	AC237	-	class	Gammaproteobacteria	class	Gammaproteobacteria	-	-	-	12
GCA_025863395.2	12	7	hangzhouensis	GCA_025863395:AA855	6	32290	43.08	-	-	-	-	-	-	-	-	non-mobilizable	MG516911	0.0473443	Proteus mirabilis	AA855	-	family	Morganellaceae	family	Morganellaceae	-	-	-	2
GCA_025863395.2	12	7	hangzhouensis	GCA_025863395:AB434	1	2810	42.28	Col3M	000015__JX514065	-	-	-	-	-	-	non-mobilizable	JQ776508	4.76906e-05	Proteus mirabilis	AB434	AK211	phylum	Pseudomonadota	phylum	Pseudomonadota	-	-	-	47
GCA_025863395.2	12	7	hangzhouensis	GCA_025863395:AD466	1	2155	52.3	-	-	MOBV	CP042516_00001	-	-	-	-	mobilizable	CP032943	0.0278663	Escherichia coli	AD466	-	order	Enterobacterales	order	Enterobacterales	-	-	-	63
GCA_025916175.1	3	11	Taxon 3	GCA_025916175:AA079	1	82210	44.53	rep_cluster_1220	000516__KX832928_00016	-	-	-	-	-	-	non-mobilizable	KX832928	0.0567566	Providencia rettgeri	AA079	-	class	Gammaproteobacteria	class	Gammaproteobacteria	-	-	-	7
GCA_026008655.1	11	10	rettgeri	GCA_026008655:AC864	1	39429	34.7	-	-	MOBP	CP021855_00025	-	-	-	-	mobilizable	MF150117	0.0025468	Proteus mirabilis	AC864	AM219	family	Morganellaceae	family	Morganellaceae	-	-	-	14
GCA_026008655.1	11	10	rettgeri	GCA_026008655:AC771	1	1931	50.75	-	-	-	-	-	-	-	-	non-mobilizable	KT351737	0.0558655	Pectobacterium carotovorum	AC771	-	order	Enterobacterales	order	Enterobacterales	-	-	-	66
GCA_026009095.1	4	1	stuartii	GCA_026009095:AE971	1	2829	40.3	-	-	-	-	-	-	-	-	non-mobilizable	KX756454	0.0275126	Klebsiella pneumoniae	AE971	-	family	Enterobacteriaceae	family	Enterobacteriaceae	-	-	-	45
GCA_026009575.1	4	1	stuartii	GCA_026009575:AC864	1	12882	34.37	-	-	MOBP	CP021855_00025	-	-	-	-	mobilizable	CP021855	0.0222766	Proteus mirabilis	AC864	AM219	family	Morganellaceae	family	Morganellaceae	-	-	-	14
GCA_026011355.1	4	1	stuartii	GCA_026011355:AA860	7	159550	51.35	IncC	000092__CP025470	MOBH,MOBH	NC_012885_00072,NC_012690_00071	MPF_F	NC_009140_00071,NC_014170_00023,NC_012885_00083,NC_016974_00085,NC_012885_00091,NC_023291_00077,NC_012885_00088,NC_012885_00167,NC_008612_00190	MOBH	JQ319772	conjugative	LT985224	0.00139189	Escherichia coli	AA860	AJ266	phylum	Pseudomonadota	class	Gammaproteobacteria	phylum	Pseudomonadota	23800906; 20138094; 19482926; 24567731; 28842132; 20851899; 22290972; 19949054	0
GCA_026531635.2	12	7	hangzhouensis	GCA_026531635:AB434	1	2810	41.85	Col3M	000015__JX514065	-	-	-	-	-	-	non-mobilizable	JQ776508	4.76906e-05	Proteus mirabilis	AB434	AK211	phylum	Pseudomonadota	phylum	Pseudomonadota	-	-	-	47
GCA_026533315.2	14	7	hangzhouensis	GCA_026533315:novel_a54cba10c84ad4a31298dd87c8ce89a4	11	61355	43.5	rep_cluster_1220	000516__KX832928_00016	-	-	-	-	-	-	non-mobilizable	CP008919	0.0848014	Providencia stuartii	novel_a54cba10c84ad4a31298dd87c8ce89a4	-	genus	Providencia	genus	Providencia	-	-	-	9
GCA_026533315.2	14	7	hangzhouensis	GCA_026533315:AC293	1	7472	50.36	-	-	-	-	-	-	-	-	non-mobilizable	CP042486	0.0394988	Klebsiella pneumoniae	AC293	-	family	Enterobacteriaceae	family	Enterobacteriaceae	-	-	-	12
GCA_026533315.2	14	7	hangzhouensis	GCA_026533315:AB622	4	9883	41.11	-	-	-	-	-	-	-	-	non-mobilizable	FR687372	0.0447178	[Pasteurella] aerogenes	AB622	-	family	Pasteurellaceae	family	Pasteurellaceae	-	-	-	2
GCA_026533315.2	14	7	hangzhouensis	GCA_026533315:AB434	1	2810	42.53	Col3M	000015__JX514065	-	-	-	-	-	-	non-mobilizable	JQ776508	4.76906e-05	Proteus mirabilis	AB434	AK211	phylum	Pseudomonadota	phylum	Pseudomonadota	-	-	-	47
GCA_027286045.1	4	1	stuartii	GCA_027286045:AC864	1	41842	36.47	-	-	MOBP	CP021855_00025	-	-	-	-	mobilizable	KX832926	0.00328537	Providencia rettgeri	AC864	AM219	family	Morganellaceae	family	Morganellaceae	-	-	-	14
GCA_027362595.1	1	2	Taxon 7	GCA_027362595:AA860	1	180854	51.8	IncC	000092__CP025470	MOBH,MOBH	NC_012690_00071,NC_012885_00072	MPF_F	NC_016974_00085,NC_012885_00083,NC_014170_00023,NC_009140_00071,NC_012885_00167,NC_023291_00077,NC_012885_00091,NC_012885_00088	MOBH	AB040037	conjugative	CP031297	0.00305472	Escherichia coli	AA860	AJ272	phylum	Pseudomonadota	class	Gammaproteobacteria	phylum	Pseudomonadota	23800906; 20138094; 19482926; 24567731; 28842132; 20851899; 22290972; 19949054	0
GCA_028061175.1	3	11	Taxon 3	GCA_028061175:AB132	2	149485	45.31	IncT	000208__NC_020123_00061	MOBH	NC_003905_00194	MPF_F	NC_003905_00232,NC_003905_00210,NC_003905_00209,NC_003905_00204,NC_003905_00202,NC_003905_00201,NC_003905_00195,NC_003905_00206	-	-	conjugative	NC_003905	0.0102718	Proteus vulgaris	AB132	AJ733	order	Enterobacterales	order	Enterobacterales	order	Enterobacterales	12029035; 23357767	3
GCA_028061175.1	3	11	Taxon 3	GCA_028061175:AB434	2	5406	41.71	Col3M	000015__JX514065	-	-	-	-	-	-	non-mobilizable	JQ776508	4.76906e-05	Proteus mirabilis	AB434	AK211	phylum	Pseudomonadota	phylum	Pseudomonadota	-	-	-	47
GCA_028062635.1	12	7	hangzhouensis	GCA_028062635:AG317	1	9827	31.65	rep_cluster_1478	000817__NC_020131_00009	MOBP	NC_020131_00006	-	-	-	-	mobilizable	NC_020131	0.0298031	Citrobacter freundii	AG317	-	order	Enterobacterales	order	Enterobacterales	-	-	-	35
GCA_028477385.1	4	1	stuartii	GCA_028477385:AA132	2	49270	42.52	rep_cluster_1220	000517__CP008919_00003	-	-	-	-	-	-	non-mobilizable	CP008919	0.0152936	Providencia stuartii	AA132	AH764	genus	Providencia	genus	Providencia	-	-	-	10
GCA_028477385.1	4	1	stuartii	GCA_028477385:AA556	9	36029	55.66	-	-	-	-	-	-	-	-	non-mobilizable	CP040697	0.0501998	Citrobacter freundii	AA556	-	family	Enterobacteriaceae	family	Enterobacteriaceae	-	-	-	12
GCA_028477485.1	11	10	rettgeri	GCA_028477485:AA858	2	81412	37.42	rep_cluster_1506	000848__KX832927	MOBH	NC_022589_00035	MPF_F	NC_022589_00031,NC_022589_00025,NC_022589_00024,NC_022589_00022,NC_022589_00017,NC_022589_00016,NC_022589_00004,NC_022589_00020	-	-	conjugative	KX832927	0.0378117	Providencia rettgeri	AA858	-	order	Enterobacterales	order	Enterobacterales	-	-	-	2
GCA_028477485.1	11	10	rettgeri	GCA_028477485:AB434	2	5232	39.51	Col3M	000015__JX514065	-	-	-	-	-	-	non-mobilizable	JQ776508	0.0177122	Proteus mirabilis	AB434	AK211	phylum	Pseudomonadota	phylum	Pseudomonadota	-	-	-	47
GCA_028477585.1	11	10	rettgeri	GCA_028477585:AB433	1	2242	42.73	Col3M	000015__JX514065	-	-	-	-	-	-	non-mobilizable	JX514065	0.0399018	Proteus sp. 3M	AB433	-	phylum	Pseudomonadota	phylum	Pseudomonadota	-	-	-	47
GCA_028477705.1	12	7	hangzhouensis	GCA_028477705:AC082	7	24284	52.34	-	-	-	-	-	-	-	-	non-mobilizable	CP024094	0.0260597	Escherichia coli	AC082	-	class	Gammaproteobacteria	class	Gammaproteobacteria	-	-	-	12
GCA_028477705.1	12	7	hangzhouensis	GCA_028477705:AB434	2	5118	38.55	Col3M	000015__JX514065	-	-	-	-	-	-	non-mobilizable	JQ776508	0.0178909	Proteus mirabilis	AB434	AK211	phylum	Pseudomonadota	phylum	Pseudomonadota	-	-	-	47
GCA_028477845.1	5	3	manganoxydans	GCA_028477845:AB434	1	2695	41.82	Col3M	000015__JX514065	-	-	-	-	-	-	non-mobilizable	JQ776508	0.00282712	Proteus mirabilis	AB434	AK211	phylum	Pseudomonadota	phylum	Pseudomonadota	-	-	-	47
GCA_028477865.1	3	11	Taxon 3	GCA_028477865:AA855	1	91606	38.1	rep_cluster_1506	000848__KX832927	MOBH	NC_022589_00035	MPF_F	NC_022589_00004,NC_022589_00031,NC_022589_00025,NC_022589_00024,NC_022589_00022,NC_022589_00017,NC_022589_00016,NC_022589_00020	-	-	conjugative	KX832929	0.0338037	Providencia rettgeri	AA855	-	family	Morganellaceae	family	Morganellaceae	-	-	-	2
GCA_028477865.1	3	11	Taxon 3	GCA_028477865:AB434	1	2683	41.78	Col3M	000015__JX514065	-	-	-	-	-	-	non-mobilizable	JQ776508	0.000239895	Proteus mirabilis	AB434	AK211	phylum	Pseudomonadota	phylum	Pseudomonadota	-	-	-	47
GCA_028477945.1	4	1	stuartii	GCA_028477945:AD312	5	13751	52.56	-	-	-	-	-	-	-	-	non-mobilizable	KX434882	0.0422904	Klebsiella pneumoniae	AD312	-	family	Enterobacteriaceae	family	Enterobacteriaceae	-	-	-	28
GCA_028477945.1	4	1	stuartii	GCA_028477945:AB595	2	4696	52.81	-	-	-	-	-	-	-	-	non-mobilizable	NC_011795	0.0334751	Escherichia coli	AB595	-	family	Enterobacteriaceae	family	Enterobacteriaceae	-	-	-	24
GCA_028477965.1	1	2	Taxon 7	GCA_028477965:AB435	1	1976	40.44	-	-	-	-	-	-	-	-	non-mobilizable	HF913787	0.023602	Ochrobactrum anthropi	AB435	AK213	genus	Brucella	genus	Brucella	-	-	-	47
GCA_028478005.1	3	11	Taxon 3	GCA_028478005:novel_0a4c5e5ffe70f0fe67bc8806164202f8	1	73148	41.84	rep_cluster_1220	000516__KX832928_00016	-	-	-	-	-	-	non-mobilizable	CP008919	0.0662649	Providencia stuartii	novel_0a4c5e5ffe70f0fe67bc8806164202f8	-	genus	Providencia	genus	Providencia	-	-	-	10
GCA_028478005.1	3	11	Taxon 3	GCA_028478005:AB434	1	2683	41.71	Col3M	000015__JX514065	-	-	-	-	-	-	non-mobilizable	HF913789	0.000631368	Ochrobactrum anthropi	AB434	AK211	phylum	Pseudomonadota	phylum	Pseudomonadota	-	-	-	47
GCA_028478045.1	11	10	rettgeri	GCA_028478045:novel_9ae55b857525e3d6e8e8a432cb30bbd4	4	65451	43.11	rep_cluster_1220	000516__KX832928_00016	-	-	-	-	-	-	non-mobilizable	CP017672	0.0693234	Providencia rettgeri	novel_9ae55b857525e3d6e8e8a432cb30bbd4	-	genus	Providencia	genus	Providencia	-	-	-	8
GCA_028478045.1	11	10	rettgeri	GCA_028478045:AC291	6	14800	49.64	-	-	-	-	-	-	-	-	non-mobilizable	CP039980	0.051337	Klebsiella pneumoniae	AC291	-	family	Enterobacteriaceae	family	Enterobacteriaceae	-	-	-	0
GCA_028478045.1	11	10	rettgeri	GCA_028478045:AB434	1	2683	41.78	Col3M	000015__JX514065	-	-	-	-	-	-	non-mobilizable	JQ776508	0.000191626	Proteus mirabilis	AB434	AK211	phylum	Pseudomonadota	phylum	Pseudomonadota	-	-	-	47
GCA_028478105.1	4	1	stuartii	GCA_028478105:AA628	7	191848	50.74	IncC,rep_cluster_1254	000092__CP025470,000562__KT346360_00001	MOBH,MOBH	NC_012690_00071,NC_012885_00072	MPF_F	NC_023291_00077,NC_012885_00091,NC_016974_00085,NC_012885_00083,NC_014170_00023,NC_009140_00071,NC_012885_00088,NC_012885_00167,NC_008612_00190	MOBH	JQ319772	conjugative	MH001166	0.00655869	Escherichia coli	AA628	AI890	phylum	Pseudomonadota	class	Gammaproteobacteria	phylum	Pseudomonadota	23800906; 20138094; 19482926; 24567731; 28842132; 20851899; 22290972; 19949054	0
GCA_028478105.1	4	1	stuartii	GCA_028478105:AD488	1	4270	47.12	Col3M	000015__JX514065	MOBQ	NC_021523_00003	-	-	-	-	mobilizable	FJ228229	0.000336872	Salmonella enterica subsp. enterica serovar Bovismorbificans	AD488	AN060	phylum	Pseudomonadota	phylum	Pseudomonadota	-	-	-	47
GCA_028478115.1	13	7	hangzhouensis	GCA_028478115:novel_83ba53861101c8e22b8167d3373d4ba4	4	44429	40.55	Col3M,rep_cluster_1220,rep_cluster_1220	000015__JX514065,000517__CP008919_00003,000516__KX832928_00016	-	-	-	-	-	-	non-mobilizable	LC507075	0.0712856	Providencia rettgeri	novel_83ba53861101c8e22b8167d3373d4ba4	-	phylum	Pseudomonadota	phylum	Pseudomonadota	-	-	-	11
GCA_028478115.1	13	7	hangzhouensis	GCA_028478115:AA855	2	44584	44.53	-	-	-	-	-	-	-	-	non-mobilizable	CP045540	0.0430292	Proteus mirabilis	AA855	-	family	Morganellaceae	family	Morganellaceae	-	-	-	2
GCA_028478115.1	13	7	hangzhouensis	GCA_028478115:AB434	1	2683	41.78	Col3M	000015__JX514065	-	-	-	-	-	-	non-mobilizable	JQ776508	0.000239895	Proteus mirabilis	AB434	AK211	phylum	Pseudomonadota	phylum	Pseudomonadota	-	-	-	47
GCA_028478145.1	13	7	hangzhouensis	GCA_028478145:novel_ed2306997a8975de7d9771a0e615f3fd	5	32002	40.39	Col3M,rep_cluster_1220,rep_cluster_1220	000015__JX514065,000517__CP008919_00003,000516__KX832928_00016	-	-	-	-	-	-	non-mobilizable	LC507075	0.0699663	Providencia rettgeri	novel_ed2306997a8975de7d9771a0e615f3fd	-	phylum	Pseudomonadota	phylum	Pseudomonadota	-	-	-	11
GCA_028478145.1	13	7	hangzhouensis	GCA_028478145:AA855	2	44584	44.53	-	-	-	-	-	-	-	-	non-mobilizable	CP045540	0.0430292	Proteus mirabilis	AA855	-	family	Morganellaceae	family	Morganellaceae	-	-	-	2
GCA_028478145.1	13	7	hangzhouensis	GCA_028478145:AB434	1	2683	41.78	Col3M	000015__JX514065	-	-	-	-	-	-	non-mobilizable	JQ776508	0.000215742	Proteus mirabilis	AB434	AK211	phylum	Pseudomonadota	phylum	Pseudomonadota	-	-	-	47
GCA_028478165.1	12	7	hangzhouensis	GCA_028478165:AB434	1	2683	41.78	Col3M	000015__JX514065	-	-	-	-	-	-	non-mobilizable	JQ776508	0.000264084	Proteus mirabilis	AB434	AK211	phylum	Pseudomonadota	phylum	Pseudomonadota	-	-	-	47
GCA_028478185.1	13	7	hangzhouensis	GCA_028478185:AA855	2	44584	44.53	-	-	-	-	-	-	-	-	non-mobilizable	CP045540	0.0430292	Proteus mirabilis	AA855	-	family	Morganellaceae	family	Morganellaceae	-	-	-	2
GCA_028478185.1	13	7	hangzhouensis	GCA_028478185:novel_eb6e4ea6f82d9a69e5b8987e98c8cd98	3	44686	40.62	Col3M,rep_cluster_1220,rep_cluster_1220	000015__JX514065,000517__CP008919_00003,000516__KX832928_00016	-	-	-	-	-	-	non-mobilizable	LC507075	0.0712856	Providencia rettgeri	novel_eb6e4ea6f82d9a69e5b8987e98c8cd98	-	genus	Providencia	genus	Providencia	-	-	-	11
GCA_028478185.1	13	7	hangzhouensis	GCA_028478185:AC741	1	36912	61.49	rep_cluster_435	001776__CP020602_00001	MOBP	AP018710_00011	-	-	-	-	mobilizable	CP015073	0.0174761	Escherichia coli	AC741	AM065	class	Gammaproteobacteria	class	Gammaproteobacteria	-	-	-	17
GCA_028478185.1	13	7	hangzhouensis	GCA_028478185:AB434	1	2683	41.74	Col3M	000015__JX514065	-	-	-	-	-	-	non-mobilizable	JQ776508	0.000705841	Proteus mirabilis	AB434	AK211	phylum	Pseudomonadota	phylum	Pseudomonadota	-	-	-	47
GCA_028478195.1	12	7	hangzhouensis	GCA_028478195:novel_5558ffb810844c1844292f7618509f7b	4	58526	43.06	rep_cluster_1220	000516__KX832928_00016	-	-	-	-	-	-	non-mobilizable	CP017672	0.0662649	Providencia rettgeri	novel_5558ffb810844c1844292f7618509f7b	-	genus	Providencia	genus	Providencia	-	-	-	8
GCA_028478195.1	12	7	hangzhouensis	GCA_028478195:AC082	5	33818	46.83	rep_cluster_1220	000517__CP008919_00003	-	-	-	-	-	-	non-mobilizable	MH594579	0.0492808	Pseudomonas aeruginosa	AC082	-	class	Gammaproteobacteria	class	Gammaproteobacteria	-	-	-	11
GCA_028478195.1	12	7	hangzhouensis	GCA_028478195:AD312	2	7704	50.47	-	-	-	-	-	-	-	-	non-mobilizable	KX434882	0.0226378	Klebsiella pneumoniae	AD312	AM831	family	Enterobacteriaceae	family	Enterobacteriaceae	-	-	-	32
GCA_028478195.1	12	7	hangzhouensis	GCA_028478195:AG658	1	4430	43.48	-	-	-	-	-	-	-	-	non-mobilizable	CP035344	0.00476862	Escherichia coli	AG658	AQ710	family	Enterobacteriaceae	family	Enterobacteriaceae	-	-	-	44
GCA_028478195.1	12	7	hangzhouensis	GCA_028478195:AB434	1	2683	41.78	Col3M	000015__JX514065	-	-	-	-	-	-	non-mobilizable	JQ776508	0.000215742	Proteus mirabilis	AB434	AK211	phylum	Pseudomonadota	phylum	Pseudomonadota	-	-	-	47
GCA_028478285.1	13	7	hangzhouensis	GCA_028478285:AA855	2	44584	44.53	-	-	-	-	-	-	-	-	non-mobilizable	CP045540	0.0430292	Proteus mirabilis	AA855	-	family	Morganellaceae	family	Morganellaceae	-	-	-	2
GCA_028478285.1	13	7	hangzhouensis	GCA_028478285:novel_6480b478f62b5ead77d77c8418ef864a	2	44690	40.62	Col3M,rep_cluster_1220,rep_cluster_1220	000015__JX514065,000517__CP008919_00003,000516__KX832928_00016	-	-	-	-	-	-	non-mobilizable	LC507075	0.0712856	Providencia rettgeri	novel_6480b478f62b5ead77d77c8418ef864a	-	unknown	-	-	-	-	-	-	11
GCA_028478285.1	13	7	hangzhouensis	GCA_028478285:AB434	1	2683	41.78	Col3M	000015__JX514065	-	-	-	-	-	-	non-mobilizable	JQ776508	0.000239895	Proteus mirabilis	AB434	AK211	phylum	Pseudomonadota	phylum	Pseudomonadota	-	-	-	47
GCA_028478295.1	13	7	hangzhouensis	GCA_028478295:AA855	2	44584	44.53	-	-	-	-	-	-	-	-	non-mobilizable	CP045540	0.0430292	Proteus mirabilis	AA855	-	family	Morganellaceae	family	Morganellaceae	-	-	-	2
GCA_028478295.1	13	7	hangzhouensis	GCA_028478295:novel_db172c491c107df15169343426f46121	2	44688	40.62	Col3M,rep_cluster_1220,rep_cluster_1220	000015__JX514065,000516__KX832928_00016,000517__CP008919_00003	-	-	-	-	-	-	non-mobilizable	LC507075	0.0712856	Providencia rettgeri	novel_db172c491c107df15169343426f46121	-	unknown	-	-	-	-	-	-	11
GCA_028478295.1	13	7	hangzhouensis	GCA_028478295:AC741	1	36912	61.49	rep_cluster_435	001776__CP020602_00001	MOBP	AP018710_00011	-	-	-	-	mobilizable	CP015073	0.0175349	Escherichia coli	AC741	AM065	class	Gammaproteobacteria	class	Gammaproteobacteria	-	-	-	17
GCA_028478295.1	13	7	hangzhouensis	GCA_028478295:AB434	1	2683	41.74	Col3M	000015__JX514065	-	-	-	-	-	-	non-mobilizable	JQ776508	0.000631368	Proteus mirabilis	AB434	AK211	phylum	Pseudomonadota	phylum	Pseudomonadota	-	-	-	47
GCA_028478405.1	13	7	hangzhouensis	GCA_028478405:novel_9bda0db6de1918c2ab183f9861f8f518	1	62406	42.36	rep_cluster_1220	000516__KX832928_00016	-	-	-	-	-	-	non-mobilizable	CP017672	0.0852783	Providencia rettgeri	novel_9bda0db6de1918c2ab183f9861f8f518	-	genus	Providencia	genus	Providencia	-	-	-	9
GCA_028478405.1	13	7	hangzhouensis	GCA_028478405:AA667	1	7443	49.15	-	-	-	-	-	-	-	-	non-mobilizable	CP014109	0.0242142	Escherichia coli	AA667	AI942	family	Enterobacteriaceae	family	Enterobacteriaceae	-	-	-	0
GCA_028478415.1	13	7	hangzhouensis	GCA_028478415:novel_c6341e54948117794553f384922f774a	3	63062	42.27	rep_cluster_1220	000516__KX832928_00016	-	-	-	-	-	-	non-mobilizable	CP017672	0.0834041	Providencia rettgeri	novel_c6341e54948117794553f384922f774a	-	genus	Providencia	genus	Providencia	-	-	-	9
GCA_028478415.1	13	7	hangzhouensis	GCA_028478415:AA855	2	44584	44.53	-	-	-	-	-	-	-	-	non-mobilizable	CP045540	0.0430292	Proteus mirabilis	AA855	-	family	Morganellaceae	family	Morganellaceae	-	-	-	2
GCA_028478415.1	13	7	hangzhouensis	GCA_028478415:novel_c7d0b0fe4b1e1d406b71f8c420aacc09	2	35736	40.22	Col3M,rep_cluster_1220	000015__JX514065,000517__CP008919_00003	-	-	-	-	-	-	non-mobilizable	LC507075	0.0730018	Providencia rettgeri	novel_c7d0b0fe4b1e1d406b71f8c420aacc09	-	phylum	Pseudomonadota	phylum	Pseudomonadota	-	-	-	11
GCA_028478415.1	13	7	hangzhouensis	GCA_028478415:AB434	1	2683	41.78	Col3M	000015__JX514065	-	-	-	-	-	-	non-mobilizable	JQ776508	0.00028831	Proteus mirabilis	AB434	AK211	phylum	Pseudomonadota	phylum	Pseudomonadota	-	-	-	47
GCA_028478565.1	13	7	hangzhouensis	GCA_028478565:AA855	2	44584	44.53	-	-	-	-	-	-	-	-	non-mobilizable	CP045540	0.0430292	Proteus mirabilis	AA855	-	family	Morganellaceae	family	Morganellaceae	-	-	-	2
GCA_028478565.1	13	7	hangzhouensis	GCA_028478565:novel_f133df1bdf8ea097364262e4cfdb9948	2	44686	40.62	Col3M,rep_cluster_1220,rep_cluster_1220	000015__JX514065,000516__KX832928_00016,000517__CP008919_00003	-	-	-	-	-	-	non-mobilizable	LC507075	0.0712856	Providencia rettgeri	novel_f133df1bdf8ea097364262e4cfdb9948	-	unknown	-	-	-	-	-	-	11
GCA_028478565.1	13	7	hangzhouensis	GCA_028478565:AC741	1	36912	61.49	rep_cluster_435	001776__CP020602_00001	MOBP	AP018710_00011	-	-	-	-	mobilizable	CP015073	0.0174761	Escherichia coli	AC741	AM065	class	Gammaproteobacteria	class	Gammaproteobacteria	-	-	-	17
GCA_028478565.1	13	7	hangzhouensis	GCA_028478565:novel_bdb66b492fd14e00850eaacc2ad6cce6	2	5078	46.28	IncFIA	AF250878	-	-	-	-	-	-	non-mobilizable	CP036489	0.0887833	Rahnella aquatilis	novel_bdb66b492fd14e00850eaacc2ad6cce6	-	order	Enterobacterales	order	Enterobacterales	order	Enterobacterales	10773089; 25389419; 19897651; 24247128; 20851899; 22511964	51
GCA_028478565.1	13	7	hangzhouensis	GCA_028478565:AB434	1	2683	41.78	Col3M	000015__JX514065	-	-	-	-	-	-	non-mobilizable	JQ776508	0.000167546	Proteus mirabilis	AB434	AK211	phylum	Pseudomonadota	phylum	Pseudomonadota	-	-	-	47
GCA_028478565.1	13	7	hangzhouensis	GCA_028478565:AD093	1	1512	45.97	-	-	-	-	-	-	-	-	non-mobilizable	KT207463	0.0439391	Escherichia coli	AD093	-	genus	Escherichia	genus	Escherichia	-	-	-	2
GCA_028478575.1	11	10	rettgeri	GCA_028478575:AC082	6	37718	49.29	-	-	-	-	-	-	-	-	non-mobilizable	CP024094	0.0489202	Escherichia coli	AC082	-	class	Gammaproteobacteria	class	Gammaproteobacteria	-	-	-	12
GCA_028478575.1	11	10	rettgeri	GCA_028478575:AB434	1	2683	41.78	Col3M	000015__JX514065	-	-	-	-	-	-	non-mobilizable	JQ776508	0.00028831	Proteus mirabilis	AB434	AK211	phylum	Pseudomonadota	phylum	Pseudomonadota	-	-	-	47
GCA_028478685.1	13	7	hangzhouensis	GCA_028478685:novel_586ee7c518d3b3d829976ca89d35180a	4	44435	40.55	Col3M,rep_cluster_1220,rep_cluster_1220	000015__JX514065,000517__CP008919_00003,000516__KX832928_00016	-	-	-	-	-	-	non-mobilizable	LC507075	0.0712856	Providencia rettgeri	novel_586ee7c518d3b3d829976ca89d35180a	-	phylum	Pseudomonadota	phylum	Pseudomonadota	-	-	-	11
GCA_028478685.1	13	7	hangzhouensis	GCA_028478685:AA855	2	44584	44.53	-	-	-	-	-	-	-	-	non-mobilizable	CP045540	0.0430292	Proteus mirabilis	AA855	-	family	Morganellaceae	family	Morganellaceae	-	-	-	2
GCA_028478685.1	13	7	hangzhouensis	GCA_028478685:AB434	1	2683	41.74	Col3M	000015__JX514065	-	-	-	-	-	-	non-mobilizable	JQ776508	0.000680979	Proteus mirabilis	AB434	AK211	phylum	Pseudomonadota	phylum	Pseudomonadota	-	-	-	47
GCA_028478725.1	13	7	hangzhouensis	GCA_028478725:novel_eda228b36fbc927b5166c51a3486f28b	1	62341	42.35	rep_cluster_1220	000516__KX832928_00016	-	-	-	-	-	-	non-mobilizable	CP017672	0.0852783	Providencia rettgeri	novel_eda228b36fbc927b5166c51a3486f28b	-	genus	Providencia	genus	Providencia	-	-	-	9
GCA_028478725.1	13	7	hangzhouensis	GCA_028478725:AA667	1	7443	49.15	-	-	-	-	-	-	-	-	non-mobilizable	CP014109	0.0242142	Escherichia coli	AA667	AI942	family	Enterobacteriaceae	family	Enterobacteriaceae	-	-	-	0
GCA_028478845.1	13	7	hangzhouensis	GCA_028478845:novel_40168dc0ef5c892643d69e623590179c	4	75465	42.07	rep_cluster_1220	000516__KX832928_00016	-	-	-	-	-	-	non-mobilizable	CP017672	0.0794837	Providencia rettgeri	novel_40168dc0ef5c892643d69e623590179c	-	genus	Providencia	genus	Providencia	-	-	-	5
GCA_028478845.1	13	7	hangzhouensis	GCA_028478845:novel_b1efbc589715752b617e3d82bb55d7fd	1	23765	40	Col3M,rep_cluster_1220	000015__JX514065,000517__CP008919_00003	-	-	-	-	-	-	non-mobilizable	LC507075	0.0733545	Providencia rettgeri	novel_b1efbc589715752b617e3d82bb55d7fd	-	unknown	-	-	-	-	-	-	11
GCA_028478845.1	13	7	hangzhouensis	GCA_028478845:AA855	2	44584	44.53	-	-	-	-	-	-	-	-	non-mobilizable	CP045540	0.0430292	Proteus mirabilis	AA855	-	family	Morganellaceae	family	Morganellaceae	-	-	-	2
GCA_028478845.1	13	7	hangzhouensis	GCA_028478845:AC741	1	36912	61.49	rep_cluster_435	001776__CP020602_00001	MOBP	AP018710_00011	-	-	-	-	mobilizable	CP015073	0.0175349	Escherichia coli	AC741	AM065	class	Gammaproteobacteria	class	Gammaproteobacteria	-	-	-	17
GCA_028478845.1	13	7	hangzhouensis	GCA_028478845:AB434	1	2683	41.74	Col3M	000015__JX514065	-	-	-	-	-	-	non-mobilizable	JQ776508	0.00058191	Proteus mirabilis	AB434	AK211	phylum	Pseudomonadota	phylum	Pseudomonadota	-	-	-	47
GCA_028478875.1	13	7	hangzhouensis	GCA_028478875:novel_64090895642bc8d9cbe9de02660568d2	4	32099	40.45	Col3M,rep_cluster_1220,rep_cluster_1220	000015__JX514065,000517__CP008919_00003,000516__KX832928_00016	-	-	-	-	-	-	non-mobilizable	LC507075	0.0706202	Providencia rettgeri	novel_64090895642bc8d9cbe9de02660568d2	-	phylum	Pseudomonadota	phylum	Pseudomonadota	-	-	-	11
GCA_028478875.1	13	7	hangzhouensis	GCA_028478875:AA855	2	44584	44.53	-	-	-	-	-	-	-	-	non-mobilizable	CP045540	0.0430292	Proteus mirabilis	AA855	-	family	Morganellaceae	family	Morganellaceae	-	-	-	2
GCA_028478875.1	13	7	hangzhouensis	GCA_028478875:AB434	1	2546	41.24	Col3M	000015__JX514065	-	-	-	-	-	-	non-mobilizable	JQ776508	0.00191916	Proteus mirabilis	AB434	AK211	phylum	Pseudomonadota	phylum	Pseudomonadota	-	-	-	47
GCA_028478965.1	13	7	hangzhouensis	GCA_028478965:novel_003ec44602004a211091df0cd3a3251b	3	32367	40.53	Col3M,rep_cluster_1220,rep_cluster_1220	000015__JX514065,000516__KX832928_00016,000517__CP008919_00003	-	-	-	-	-	-	non-mobilizable	LC507075	0.0699663	Providencia rettgeri	novel_003ec44602004a211091df0cd3a3251b	-	genus	Providencia	genus	Providencia	-	-	-	11
GCA_028478965.1	13	7	hangzhouensis	GCA_028478965:AA855	2	44584	44.53	-	-	-	-	-	-	-	-	non-mobilizable	CP045540	0.0430292	Proteus mirabilis	AA855	-	family	Morganellaceae	family	Morganellaceae	-	-	-	2
GCA_028478965.1	13	7	hangzhouensis	GCA_028478965:AB434	1	2683	41.74	Col3M	000015__JX514065	-	-	-	-	-	-	non-mobilizable	JQ776508	0.00060662	Proteus mirabilis	AB434	AK211	phylum	Pseudomonadota	phylum	Pseudomonadota	-	-	-	47
GCA_028479005.1	13	7	hangzhouensis	GCA_028479005:novel_511d35e3b98654471080cddd1fa4295c	4	43353	40.36	Col3M,rep_cluster_1220,rep_cluster_1220	000015__JX514065,000517__CP008919_00003,000516__KX832928_00016	-	-	-	-	-	-	non-mobilizable	LC507075	0.0723061	Providencia rettgeri	novel_511d35e3b98654471080cddd1fa4295c	-	phylum	Pseudomonadota	phylum	Pseudomonadota	-	-	-	11
GCA_028479005.1	13	7	hangzhouensis	GCA_028479005:AA855	2	44590	44.52	-	-	-	-	-	-	-	-	non-mobilizable	CP045540	0.0430292	Proteus mirabilis	AA855	-	family	Morganellaceae	family	Morganellaceae	-	-	-	2
GCA_028479005.1	13	7	hangzhouensis	GCA_028479005:AC741	1	36912	61.49	rep_cluster_435	001776__CP020602_00001	MOBP	AP018710_00011	-	-	-	-	mobilizable	CP015073	0.0175349	Escherichia coli	AC741	AM065	class	Gammaproteobacteria	class	Gammaproteobacteria	-	-	-	17
GCA_028479005.1	13	7	hangzhouensis	GCA_028479005:AB434	1	2547	41.22	Col3M	000015__JX514065	-	-	-	-	-	-	non-mobilizable	JQ776508	0.00199971	Proteus mirabilis	AB434	AK211	phylum	Pseudomonadota	phylum	Pseudomonadota	-	-	-	47
GCA_028479095.1	13	7	hangzhouensis	GCA_028479095:novel_2b2e241ee9bc529039d3d9875187793f	2	44707	40.62	Col3M,rep_cluster_1220,rep_cluster_1220	000015__JX514065,000516__KX832928_00016,000517__CP008919_00003	-	-	-	-	-	-	non-mobilizable	LC507075	0.0712856	Providencia rettgeri	novel_2b2e241ee9bc529039d3d9875187793f	-	unknown	-	-	-	-	-	-	11
GCA_028479095.1	13	7	hangzhouensis	GCA_028479095:AA855	2	44584	44.53	-	-	-	-	-	-	-	-	non-mobilizable	CP045540	0.0430292	Proteus mirabilis	AA855	-	family	Morganellaceae	family	Morganellaceae	-	-	-	2
GCA_028479095.1	13	7	hangzhouensis	GCA_028479095:AC741	1	36912	61.49	rep_cluster_435	001776__CP020602_00001	MOBP	AP018710_00011	-	-	-	-	mobilizable	CP015073	0.0174761	Escherichia coli	AC741	AM065	class	Gammaproteobacteria	class	Gammaproteobacteria	-	-	-	17
GCA_028479095.1	13	7	hangzhouensis	GCA_028479095:AB434	1	2683	41.78	Col3M	000015__JX514065	-	-	-	-	-	-	non-mobilizable	JQ776508	0.000167546	Proteus mirabilis	AB434	AK211	phylum	Pseudomonadota	phylum	Pseudomonadota	-	-	-	47
GCA_028479165.1	12	7	hangzhouensis	GCA_028479165:AB433	2	5130	38.77	Col3M	000015__JX514065	-	-	-	-	-	-	non-mobilizable	CP031120	0.0175349	Providencia sp. WCHPHu000369	AB433	AK208	phylum	Pseudomonadota	phylum	Pseudomonadota	-	-	-	47
GCA_028479185.1	21	14	Taxon 4	GCA_028479185:AC082	13	41683	54.9	-	-	-	-	-	-	-	-	non-mobilizable	MH594579	0.0391011	Pseudomonas aeruginosa	AC082	-	class	Gammaproteobacteria	class	Gammaproteobacteria	-	-	-	12
GCA_028479185.1	21	14	Taxon 4	GCA_028479185:AC237	3	13364	44.92	-	-	-	-	-	-	-	-	non-mobilizable	CP003907	0.0494626	Acinetobacter baumannii BJAB07104	AC237	-	class	Gammaproteobacteria	class	Gammaproteobacteria	-	-	-	0
GCA_028479185.1	21	14	Taxon 4	GCA_028479185:AG658	1	4261	43.68	-	-	-	-	-	-	-	-	non-mobilizable	CP035344	0.00680395	Escherichia coli	AG658	AQ710	family	Enterobacteriaceae	family	Enterobacteriaceae	-	-	-	44
GCA_028479185.1	21	14	Taxon 4	GCA_028479185:AB434	1	2683	41.82	Col3M	000015__JX514065	-	-	-	-	-	-	non-mobilizable	JQ776508	0.00060662	Proteus mirabilis	AB434	AK211	phylum	Pseudomonadota	phylum	Pseudomonadota	-	-	-	47
GCA_028479205.1	11	10	rettgeri	GCA_028479205:AB434	1	2683	41.78	Col3M	000015__JX514065	-	-	-	-	-	-	non-mobilizable	JQ776508	0.000239895	Proteus mirabilis	AB434	AK211	phylum	Pseudomonadota	phylum	Pseudomonadota	-	-	-	47
GCA_028479225.1	3	11	Taxon 3	GCA_028479225:AD312	8	36504	51.47	-	-	-	-	-	-	-	-	non-mobilizable	CP045559	0.0595738	Citrobacter sp. S39	AD312	-	family	Enterobacteriaceae	family	Enterobacteriaceae	-	-	-	2
GCA_028479225.1	3	11	Taxon 3	GCA_028479225:AC239	2	11109	44.51	-	-	-	-	-	-	-	-	non-mobilizable	LR026974	0.0565317	Acinetobacter baumannii	AC239	-	genus	Acinetobacter	genus	Acinetobacter	-	-	-	41
GCA_028479225.1	3	11	Taxon 3	GCA_028479225:novel_f5a79a40855cbd27f413f8ed7924aea1	3	5906	46.8	IncFIA	AF250878	-	-	-	-	-	-	non-mobilizable	CP041531	0.0702918	Escherichia coli	novel_f5a79a40855cbd27f413f8ed7924aea1	-	order	Enterobacterales	order	Enterobacterales	order	Enterobacterales	10773089; 25389419; 19897651; 24247128; 20851899; 22511964	51
GCA_028479225.1	3	11	Taxon 3	GCA_028479225:AD093	1	1340	46.72	-	-	-	-	-	-	-	-	non-mobilizable	KT207463	0.04288	Escherichia coli	AD093	-	genus	Escherichia	genus	Escherichia	-	-	-	2
GCA_028479225.1	3	11	Taxon 3	GCA_028479225:AB434	1	2683	41.78	Col3M	000015__JX514065	-	-	-	-	-	-	non-mobilizable	JQ776508	0.000191626	Proteus mirabilis	AB434	AK211	phylum	Pseudomonadota	phylum	Pseudomonadota	-	-	-	47
GCA_028479285.1	3	11	Taxon 3	GCA_028479285:AB434	1	2388	40.49	Col3M	000015__JX514065	-	-	-	-	-	-	non-mobilizable	JQ776508	0.00325637	Proteus mirabilis	AB434	AK211	phylum	Pseudomonadota	phylum	Pseudomonadota	-	-	-	47
GCA_028479325.1	3	11	Taxon 3	GCA_028479325:AB434	2	5883	40.4	Col3M	000015__JX514065	-	-	-	-	-	-	non-mobilizable	JQ776508	0.0178312	Proteus mirabilis	AB434	AK211	phylum	Pseudomonadota	phylum	Pseudomonadota	-	-	-	47
GCA_028479345.1	11	10	rettgeri	GCA_028479345:AB434	2	4605	40.93	Col3M	000015__JX514065	-	-	-	-	-	-	non-mobilizable	JQ776508	0.0147145	Proteus mirabilis	AB434	AK211	phylum	Pseudomonadota	phylum	Pseudomonadota	-	-	-	47
GCA_028479365.1	11	10	rettgeri	GCA_028479365:AG317	1	9837	31.82	rep_cluster_1478	000817__NC_020131_00009	MOBP	NC_020131_00006	-	-	-	-	mobilizable	NC_020131	0.0289561	Citrobacter freundii	AG317	-	order	Enterobacterales	order	Enterobacterales	-	-	-	35
GCA_028479385.1	12	7	hangzhouensis	GCA_028479385:AB434	1	2683	41.74	Col3M	000015__JX514065	-	-	-	-	-	-	non-mobilizable	JQ776508	0.00060662	Proteus mirabilis	AB434	AK211	phylum	Pseudomonadota	phylum	Pseudomonadota	-	-	-	47
GCA_028479505.1	16	12	huaxiensis	GCA_028479505:AB434	2	5600	40	Col3M	000015__JX514065	-	-	-	-	-	-	non-mobilizable	JQ776508	0.0157789	Proteus mirabilis	AB434	AK211	phylum	Pseudomonadota	phylum	Pseudomonadota	-	-	-	47
GCA_028479515.1	11	10	rettgeri	GCA_028479515:AC082	4	25637	58.13	-	-	-	-	-	-	-	-	non-mobilizable	CP024094	0.0137986	Escherichia coli	AC082	AL121	class	Gammaproteobacteria	class	Gammaproteobacteria	-	-	-	12
GCA_028479515.1	11	10	rettgeri	GCA_028479515:AB434	1	2683	41.78	Col3M	000015__JX514065	-	-	-	-	-	-	non-mobilizable	JQ776508	0.000239895	Proteus mirabilis	AB434	AK211	phylum	Pseudomonadota	phylum	Pseudomonadota	-	-	-	47
GCA_028479645.1	12	7	hangzhouensis	GCA_028479645:AA133	5	111317	40.86	rep_cluster_1220,rep_cluster_1220	000517__CP008919_00003,000516__KX832928_00016	-	-	-	-	-	-	non-mobilizable	CP017672	0.00564181	Providencia rettgeri	AA133	AH765	genus	Providencia	genus	Providencia	-	-	-	5
GCA_028479645.1	12	7	hangzhouensis	GCA_028479645:AB434	1	2683	41.78	Col3M	000015__JX514065	-	-	-	-	-	-	non-mobilizable	KJ190020	4.76906e-05	Proteus mirabilis	AB434	AK211	phylum	Pseudomonadota	phylum	Pseudomonadota	-	-	-	47
GCA_028479665.1	3	11	Taxon 3	GCA_028479665:novel_e2fe88c6073acdc1af1ea29fa9f7f154	1	74003	42.95	rep_cluster_1220	000516__KX832928_00016	-	-	-	-	-	-	non-mobilizable	CP017672	0.0843302	Providencia rettgeri	novel_e2fe88c6073acdc1af1ea29fa9f7f154	-	genus	Providencia	genus	Providencia	-	-	-	5
GCA_028479665.1	3	11	Taxon 3	GCA_028479665:AB434	1	1246	39.97	Col3M	000015__JX514065	-	-	-	-	-	-	non-mobilizable	NC_023320	0.0217093	Proteus mirabilis	AB434	AK211	phylum	Pseudomonadota	phylum	Pseudomonadota	-	-	-	70
GCA_028479685.1	12	7	hangzhouensis	GCA_028479685:novel_9b4afc93fcc39ec8f6cf2feb3a1aab69	3	48908	43.13	rep_cluster_1220	000516__KX832928_00016	-	-	-	-	-	-	non-mobilizable	CP008919	0.0816138	Providencia stuartii	novel_9b4afc93fcc39ec8f6cf2feb3a1aab69	-	genus	Providencia	genus	Providencia	-	-	-	5
GCA_028479685.1	12	7	hangzhouensis	GCA_028479685:AB434	2	5134	38.59	Col3M	000015__JX514065	-	-	-	-	-	-	non-mobilizable	JQ776508	0.017653	Proteus mirabilis	AB434	AK211	phylum	Pseudomonadota	phylum	Pseudomonadota	-	-	-	47
GCA_028479905.1	11	10	rettgeri	GCA_028479905:AB434	1	2683	41.78	Col3M	000015__JX514065	-	-	-	-	-	-	non-mobilizable	JQ776508	0.000264084	Proteus mirabilis	AB434	AK211	phylum	Pseudomonadota	phylum	Pseudomonadota	-	-	-	47
GCA_028479925.1	13	7	hangzhouensis	GCA_028479925:AB434	1	2683	41.78	Col3M	000015__JX514065	-	-	-	-	-	-	non-mobilizable	JQ776508	0.000143503	Proteus mirabilis	AB434	AK211	phylum	Pseudomonadota	phylum	Pseudomonadota	-	-	-	47
GCA_028480005.1	4	1	stuartii	GCA_028480005:AC082	10	38618	55.2	-	-	-	-	-	-	-	-	non-mobilizable	CP024094	0.0519203	Escherichia coli	AC082	-	class	Gammaproteobacteria	class	Gammaproteobacteria	-	-	-	12
GCA_028480005.1	4	1	stuartii	GCA_028480005:AB434	1	2683	41.78	Col3M	000015__JX514065	-	-	-	-	-	-	non-mobilizable	JQ776508	0.000312573	Proteus mirabilis	AB434	AK211	phylum	Pseudomonadota	phylum	Pseudomonadota	-	-	-	47
GCA_028480065.1	4	1	stuartii	GCA_028480065:AB434	1	2647	41.63	-	-	-	-	-	-	-	-	non-mobilizable	JQ776508	0.000532603	Proteus mirabilis	AB434	AK211	phylum	Pseudomonadota	phylum	Pseudomonadota	-	-	-	47
GCA_028480185.1	11	10	rettgeri	GCA_028480185:AC302	6	25837	49.66	-	-	-	-	-	-	-	-	non-mobilizable	CP042870	0.0437856	Escherichia coli	AC302	-	family	Enterobacteriaceae	family	Enterobacteriaceae	-	-	-	12
GCA_028480185.1	11	10	rettgeri	GCA_028480185:AB434	1	2683	41.78	Col3M	000015__JX514065	-	-	-	-	-	-	non-mobilizable	JQ776508	0.000191626	Proteus mirabilis	AB434	AK211	phylum	Pseudomonadota	phylum	Pseudomonadota	-	-	-	47
GCA_028480195.1	13	7	hangzhouensis	GCA_028480195:AC302	3	26547	48.83	-	-	-	-	-	-	-	-	non-mobilizable	CP042870	0.0455159	Escherichia coli	AC302	-	family	Enterobacteriaceae	family	Enterobacteriaceae	-	-	-	0
GCA_028480195.1	13	7	hangzhouensis	GCA_028480195:AA630	4	62592	39.9	Col3M,rep_cluster_1220,rep_cluster_1220	000015__JX514065,000517__CP008919_00003,000516__KX832928_00016	-	-	-	-	-	-	non-mobilizable	LC507075	0.0545702	Providencia rettgeri	AA630	-	genus	Providencia	genus	Providencia	-	-	-	11
GCA_028480195.1	13	7	hangzhouensis	GCA_028480195:AB434	1	2546	41.24	Col3M	000015__JX514065	-	-	-	-	-	-	non-mobilizable	JQ776508	0.00199971	Proteus mirabilis	AB434	AK211	phylum	Pseudomonadota	phylum	Pseudomonadota	-	-	-	47
GCA_028480365.1	13	7	hangzhouensis	GCA_028480365:AA630	3	62068	39.99	Col3M,rep_cluster_1220,rep_cluster_1220	000015__JX514065,000517__CP008919_00003,000516__KX832928_00016	-	-	-	-	-	-	non-mobilizable	LC507075	0.0545702	Providencia rettgeri	AA630	-	genus	Providencia	genus	Providencia	-	-	-	11
GCA_028480365.1	13	7	hangzhouensis	GCA_028480365:AC302	3	26541	48.84	-	-	-	-	-	-	-	-	non-mobilizable	CP042870	0.0455159	Escherichia coli	AC302	-	family	Enterobacteriaceae	family	Enterobacteriaceae	-	-	-	0
GCA_028480365.1	13	7	hangzhouensis	GCA_028480365:AC741	1	36912	61.49	rep_cluster_435	001776__CP020602_00001	MOBP	AP018710_00011	-	-	-	-	mobilizable	CP015073	0.0175349	Escherichia coli	AC741	AM065	class	Gammaproteobacteria	class	Gammaproteobacteria	-	-	-	17
GCA_028480365.1	13	7	hangzhouensis	GCA_028480365:AB434	1	2683	41.78	Col3M	000015__JX514065	-	-	-	-	-	-	non-mobilizable	JQ776508	0.000167546	Proteus mirabilis	AB434	AK211	phylum	Pseudomonadota	phylum	Pseudomonadota	-	-	-	47
GCA_028480505.1	13	7	hangzhouensis	GCA_028480505:novel_b11102f1ed721c5633a992f70b115b85	2	44686	40.62	Col3M,rep_cluster_1220,rep_cluster_1220	000015__JX514065,000516__KX832928_00016,000517__CP008919_00003	-	-	-	-	-	-	non-mobilizable	LC507075	0.0712856	Providencia rettgeri	novel_b11102f1ed721c5633a992f70b115b85	-	unknown	-	-	-	-	-	-	11
GCA_028480505.1	13	7	hangzhouensis	GCA_028480505:AA855	2	44584	44.53	-	-	-	-	-	-	-	-	non-mobilizable	CP045540	0.0430292	Proteus mirabilis	AA855	-	family	Morganellaceae	family	Morganellaceae	-	-	-	2
GCA_028480505.1	13	7	hangzhouensis	GCA_028480505:AB434	1	2683	41.78	Col3M	000015__JX514065	-	-	-	-	-	-	non-mobilizable	JQ776508	0.000264084	Proteus mirabilis	AB434	AK211	phylum	Pseudomonadota	phylum	Pseudomonadota	-	-	-	47
GCA_028480565.1	11	10	rettgeri	GCA_028480565:novel_ddc92b046b30955cdf9cad915b6c2e4b	1	62337	42.35	rep_cluster_1220	000516__KX832928_00016	-	-	-	-	-	-	non-mobilizable	CP017672	0.0852783	Providencia rettgeri	novel_ddc92b046b30955cdf9cad915b6c2e4b	-	genus	Providencia	genus	Providencia	-	-	-	9
GCA_028480565.1	11	10	rettgeri	GCA_028480565:AA667	1	7443	49.13	-	-	-	-	-	-	-	-	non-mobilizable	CP014109	0.0245258	Escherichia coli	AA667	AI942	family	Enterobacteriaceae	family	Enterobacteriaceae	-	-	-	0
GCA_028480565.1	11	10	rettgeri	GCA_028480565:AB434	2	4383	40.89	Col3M	000015__JX514065	-	-	-	-	-	-	non-mobilizable	JQ776508	0.0157789	Proteus mirabilis	AB434	AK211	phylum	Pseudomonadota	phylum	Pseudomonadota	-	-	-	47
GCA_028480605.1	14	7	hangzhouensis	GCA_028480605:AC237	7	27485	51.98	-	-	MOBP	NC_020123_00104	-	-	-	-	mobilizable	CP003907	0.0525139	Acinetobacter baumannii BJAB07104	AC237	-	class	Gammaproteobacteria	class	Gammaproteobacteria	-	-	-	0
GCA_028480605.1	14	7	hangzhouensis	GCA_028480605:AD314	1	24027	44.37	-	-	-	-	-	-	-	-	non-mobilizable	KY433363	0.0421447	Proteus mirabilis	AD314	-	genus	Proteus	genus	Proteus	-	-	-	6
GCA_028480605.1	14	7	hangzhouensis	GCA_028480605:AB434	1	2683	41.78	Col3M	000015__JX514065	-	-	-	-	-	-	non-mobilizable	JQ776508	0.000215742	Proteus mirabilis	AB434	AK211	phylum	Pseudomonadota	phylum	Pseudomonadota	-	-	-	47
GCA_028480625.1	13	7	hangzhouensis	GCA_028480625:novel_231ba71e14ab79ce625b38d8f8857ae0	4	43395	40.36	Col3M,rep_cluster_1220,rep_cluster_1220	000015__JX514065,000517__CP008919_00003,000516__KX832928_00016	-	-	-	-	-	-	non-mobilizable	LC507075	0.0719629	Providencia rettgeri	novel_231ba71e14ab79ce625b38d8f8857ae0	-	phylum	Pseudomonadota	phylum	Pseudomonadota	-	-	-	11
GCA_028480625.1	13	7	hangzhouensis	GCA_028480625:AA855	2	44592	44.52	-	-	-	-	-	-	-	-	non-mobilizable	CP045540	0.0430292	Proteus mirabilis	AA855	-	family	Morganellaceae	family	Morganellaceae	-	-	-	2
GCA_028480625.1	13	7	hangzhouensis	GCA_028480625:AC741	1	36912	61.49	rep_cluster_435	001776__CP020602_00001	MOBP	AP018710_00011	-	-	-	-	mobilizable	CP015073	0.0174761	Escherichia coli	AC741	AM065	class	Gammaproteobacteria	class	Gammaproteobacteria	-	-	-	17
GCA_028480625.1	13	7	hangzhouensis	GCA_028480625:AB434	1	2518	40.95	Col3M	000015__JX514065	-	-	-	-	-	-	non-mobilizable	JQ776508	0.0018924	Proteus mirabilis	AB434	AK211	phylum	Pseudomonadota	phylum	Pseudomonadota	-	-	-	47
GCA_028480645.1	13	7	hangzhouensis	GCA_028480645:AC741	1	36912	61.49	rep_cluster_435	001776__CP020602_00001	MOBP	AP018710_00011	-	-	-	-	mobilizable	CP015073	0.0174761	Escherichia coli	AC741	AM065	class	Gammaproteobacteria	class	Gammaproteobacteria	-	-	-	17
GCA_028480645.1	13	7	hangzhouensis	GCA_028480645:novel_ba3d99df74e12a40bf4a3191746b4393	1	38437	40.76	Col3M,rep_cluster_1220,rep_cluster_1220	000015__JX514065,000516__KX832928_00016,000517__CP008919_00003	-	-	-	-	-	-	non-mobilizable	LC507075	0.0723061	Providencia rettgeri	novel_ba3d99df74e12a40bf4a3191746b4393	-	unknown	-	-	-	-	-	-	11
GCA_028480645.1	13	7	hangzhouensis	GCA_028480645:AA855	2	44584	44.53	-	-	-	-	-	-	-	-	non-mobilizable	CP045540	0.0430292	Proteus mirabilis	AA855	-	family	Morganellaceae	family	Morganellaceae	-	-	-	2
GCA_028480645.1	13	7	hangzhouensis	GCA_028480645:AB434	1	2683	41.78	Col3M	000015__JX514065	-	-	-	-	-	-	non-mobilizable	JQ776508	0.00028831	Proteus mirabilis	AB434	AK211	phylum	Pseudomonadota	phylum	Pseudomonadota	-	-	-	47
GCA_028480665.1	14	7	hangzhouensis	GCA_028480665:AC082	5	24197	52.85	-	-	-	-	-	-	-	-	non-mobilizable	CP024094	0.0436329	Escherichia coli	AC082	-	class	Gammaproteobacteria	class	Gammaproteobacteria	-	-	-	0
GCA_028480725.1	10	10	rettgeri	GCA_028480725:AC082	6	28987	55.27	-	-	-	-	-	-	-	-	non-mobilizable	CP024094	0.028588	Escherichia coli	AC082	-	class	Gammaproteobacteria	class	Gammaproteobacteria	-	-	-	12
GCA_028480725.1	10	10	rettgeri	GCA_028480725:AB434	1	2683	41.74	Col3M	000015__JX514065	-	-	-	-	-	-	non-mobilizable	JQ776508	0.00060662	Proteus mirabilis	AB434	AK211	phylum	Pseudomonadota	phylum	Pseudomonadota	-	-	-	47
GCA_028480735.1	21	14	Taxon 4	GCA_028480735:AC082	13	41683	54.9	-	-	-	-	-	-	-	-	non-mobilizable	MH594579	0.0391011	Pseudomonas aeruginosa	AC082	-	class	Gammaproteobacteria	class	Gammaproteobacteria	-	-	-	12
GCA_028480735.1	21	14	Taxon 4	GCA_028480735:AC237	3	13364	44.92	-	-	-	-	-	-	-	-	non-mobilizable	CP003907	0.0494626	Acinetobacter baumannii BJAB07104	AC237	-	class	Gammaproteobacteria	class	Gammaproteobacteria	-	-	-	0
GCA_028480735.1	21	14	Taxon 4	GCA_028480735:AG658	1	4261	43.68	-	-	-	-	-	-	-	-	non-mobilizable	CP035344	0.00680395	Escherichia coli	AG658	AQ710	family	Enterobacteriaceae	family	Enterobacteriaceae	-	-	-	44
GCA_028480735.1	21	14	Taxon 4	GCA_028480735:AB434	1	2683	41.82	Col3M	000015__JX514065	-	-	-	-	-	-	non-mobilizable	JQ776508	0.00060662	Proteus mirabilis	AB434	AK211	phylum	Pseudomonadota	phylum	Pseudomonadota	-	-	-	47
GCA_028480765.1	12	7	hangzhouensis	GCA_028480765:novel_7be21c26b65f1b6b0539c65f9c6ba011	2	55174	42.42	rep_cluster_1220	000516__KX832928_00016	-	-	-	-	-	-	non-mobilizable	CP008919	0.0857608	Providencia stuartii	novel_7be21c26b65f1b6b0539c65f9c6ba011	-	genus	Providencia	genus	Providencia	-	-	-	5
GCA_028480765.1	12	7	hangzhouensis	GCA_028480765:AB434	2	5249	39.21	Col3M	000015__JX514065	-	-	-	-	-	-	non-mobilizable	JQ776508	0.016782	Proteus mirabilis	AB434	AK211	phylum	Pseudomonadota	phylum	Pseudomonadota	-	-	-	47
GCA_028480775.1	3	11	Taxon 3	GCA_028480775:AB434	1	2683	41.74	Col3M	000015__JX514065	-	-	-	-	-	-	non-mobilizable	JQ776508	0.000680979	Proteus mirabilis	AB434	AK211	phylum	Pseudomonadota	phylum	Pseudomonadota	-	-	-	47
GCA_028480805.1	12	7	hangzhouensis	GCA_028480805:AC120	3	8951	56.42	IncQ1	000195__NC_013728_00014	-	-	-	-	-	-	non-mobilizable	GQ379901	0.0330427	Salmonella enterica subsp. enterica serovar Typhimurium	AC120	-	phylum	Pseudomonadota	phylum	Pseudomonadota	phylum	Pseudomonadota	2653965; 25389419; 20851899	18
GCA_028480805.1	12	7	hangzhouensis	GCA_028480805:AB434	2	5000	38.24	Col3M	000015__JX514065	-	-	-	-	-	-	non-mobilizable	MF062092	0.0188675	Proteus penneri	AB434	AK211	phylum	Pseudomonadota	phylum	Pseudomonadota	-	-	-	47
GCA_028480815.1	3	11	Taxon 3	GCA_028480815:AC237	6	36137	50.82	-	-	-	-	-	-	-	-	non-mobilizable	CP003907	0.0554283	Acinetobacter baumannii BJAB07104	AC237	-	class	Gammaproteobacteria	class	Gammaproteobacteria	-	-	-	12
GCA_028480815.1	3	11	Taxon 3	GCA_028480815:AB434	1	2683	41.74	Col3M	000015__JX514065	-	-	-	-	-	-	non-mobilizable	JQ776508	0.000458924	Proteus mirabilis	AB434	AK211	phylum	Pseudomonadota	phylum	Pseudomonadota	-	-	-	47
GCA_028480845.1	12	7	hangzhouensis	GCA_028480845:novel_fa6e6c8bb30cbffd4f45acf80c748d8b	2	69889	41.75	rep_cluster_1220	000516__KX832928_00016	-	-	-	-	-	-	non-mobilizable	CP017672	0.0747985	Providencia rettgeri	novel_fa6e6c8bb30cbffd4f45acf80c748d8b	-	genus	Providencia	genus	Providencia	-	-	-	9
GCA_028480845.1	12	7	hangzhouensis	GCA_028480845:AA513	2	15905	48.06	-	-	-	-	-	-	-	-	non-mobilizable	NC_025148	0.0371871	Salmonella enterica subsp. enterica serovar Typhimurium	AA513	-	genus	Salmonella	genus	Salmonella	-	-	-	14
GCA_028480855.1	14	7	hangzhouensis	GCA_028480855:novel_651ffba8a1bcbfda31362361b5773634	3	46207	43.62	rep_cluster_1220	000516__KX832928_00016	-	-	-	-	-	-	non-mobilizable	CP008919	0.0786628	Providencia stuartii	novel_651ffba8a1bcbfda31362361b5773634	-	genus	Providencia	genus	Providencia	-	-	-	5
GCA_028480885.1	12	7	hangzhouensis	GCA_028480885:AB433	1	2893	38.16	Col3M	000015__JX514065	-	-	-	-	-	-	non-mobilizable	CP031120	0.0127293	Providencia sp. WCHPHu000369	AB433	AK208	phylum	Pseudomonadota	phylum	Pseudomonadota	-	-	-	47
GCA_028480905.1	12	7	hangzhouensis	GCA_028480905:AB192	9	33383	50.89	-	-	-	-	-	-	-	-	non-mobilizable	CP035212	0.0468354	Klebsiella pneumoniae	AB192	-	family	Enterobacteriaceae	family	Enterobacteriaceae	-	-	-	12
GCA_028480925.1	1	2	Taxon 7	GCA_028480925:AA860	3	151807	52.42	IncC	000092__CP025470	MOBH,MOBH	NC_012885_00072,NC_012690_00071	MPF_F	NC_009140_00071,NC_014170_00023,NC_012885_00083,NC_016974_00085,NC_012885_00091,NC_023291_00077,NC_012885_00088,NC_012885_00167	MOBH	JQ319772	conjugative	CP032238	0.00348975	Escherichia coli	AA860	AJ275	phylum	Pseudomonadota	class	Gammaproteobacteria	phylum	Pseudomonadota	23800906; 20138094; 19482926; 24567731; 28842132; 20851899; 22290972; 19949054	0
GCA_028480945.1	1	2	Taxon 7	GCA_028480945:AA860	6	151099	52.45	IncC	000092__CP025470	MOBH,MOBH	NC_012690_00071,NC_012885_00072	MPF_F	NC_023291_00077,NC_012885_00091,NC_012885_00088,NC_012885_00167,NC_016974_00085,NC_012885_00083,NC_014170_00023,NC_009140_00071	MOBH	JQ319772	conjugative	CP032238	0.00351914	Escherichia coli	AA860	AJ275	phylum	Pseudomonadota	class	Gammaproteobacteria	phylum	Pseudomonadota	23800906; 20138094; 19482926; 24567731; 28842132; 20851899; 22290972; 19949054	0
GCA_028480965.1	12	7	hangzhouensis	GCA_028480965:AA855	7	59972	46.87	-	-	-	-	-	-	-	-	non-mobilizable	MH491967	0.0419997	Proteus mirabilis	AA855	-	family	Morganellaceae	family	Morganellaceae	-	-	-	12
GCA_028480965.1	12	7	hangzhouensis	GCA_028480965:AB434	1	2683	41.78	Col3M	000015__JX514065	-	-	-	-	-	-	non-mobilizable	JQ776508	0.000167546	Proteus mirabilis	AB434	AK211	phylum	Pseudomonadota	phylum	Pseudomonadota	-	-	-	47
GCA_028480985.1	1	2	Taxon 7	GCA_028480985:AB434	2	5118	38.53	Col3M	000015__JX514065	-	-	-	-	-	-	non-mobilizable	MF062092	0.0183132	Proteus penneri	AB434	AK211	phylum	Pseudomonadota	phylum	Pseudomonadota	-	-	-	47
GCA_028481155.1	1	2	Taxon 7	GCA_028481155:AB434	1	2249	40.95	-	-	-	-	-	-	-	-	non-mobilizable	MF062091	0.0109136	Proteus mirabilis	AB434	AK209	phylum	Pseudomonadota	phylum	Pseudomonadota	-	-	-	47
GCA_028481265.1	3	11	Taxon 3	GCA_028481265:AC122	1	8233	61.89	IncQ1	000196__Z74787_00004	MOBQ	CP022499	-	-	MOBQ	CP016527	mobilizable	KX753678	0.016782	Pasteurella multocida	AC122	AL177	phylum	Pseudomonadota	phylum	Pseudomonadota	phylum	Pseudomonadota	2653965; 25389419; 20851899	15
GCA_028481265.1	3	11	Taxon 3	GCA_028481265:AB434	1	2683	41.74	Col3M	000015__JX514065	-	-	-	-	-	-	non-mobilizable	JQ776508	0.000705841	Proteus mirabilis	AB434	AK211	phylum	Pseudomonadota	phylum	Pseudomonadota	-	-	-	47
GCA_028481285.1	11	10	rettgeri	GCA_028481285:AA855	7	112602	42.33	rep_cluster_1506	000848__KX832927	MOBH	NC_022589_00035	MPF_F	NC_022589_00031,NC_022589_00025,NC_022589_00024,NC_022589_00022,NC_022589_00017,NC_022589_00016,NC_022589_00004,NC_022589_00020	-	-	conjugative	MH491967	0.0231524	Proteus mirabilis	AA855	AJ257	family	Morganellaceae	family	Morganellaceae	-	-	-	2
GCA_028481285.1	11	10	rettgeri	GCA_028481285:AD312	4	15301	52.79	-	-	-	-	-	-	-	-	non-mobilizable	KX434882	0.0392331	Klebsiella pneumoniae	AD312	-	family	Enterobacteriaceae	family	Enterobacteriaceae	-	-	-	32
GCA_028481285.1	11	10	rettgeri	GCA_028481285:AB434	1	4538	40.35	Col3M	000015__JX514065	-	-	-	-	-	-	non-mobilizable	MF062093	0.0143537	Proteus vulgaris	AB434	AK211	phylum	Pseudomonadota	phylum	Pseudomonadota	-	-	-	47
GCA_028481285.1	11	10	rettgeri	GCA_028481285:AF135	1	2998	46.16	-	-	-	-	-	-	-	-	non-mobilizable	CP028821	0.00904645	Klebsiella pneumoniae	AF135	AP051	genus	Klebsiella	genus	Klebsiella	-	-	-	12
GCA_028481425.1	11	10	rettgeri	GCA_028481425:AC082	7	27758	51.33	-	-	-	-	-	-	-	-	non-mobilizable	CP024094	0.0289561	Escherichia coli	AC082	-	class	Gammaproteobacteria	class	Gammaproteobacteria	-	-	-	12
GCA_028481545.1	14	7	hangzhouensis	GCA_028481545:novel_a5dd0ead1a1a8681e8c9f4c0108052cf	3	56735	43.52	rep_cluster_1220	000516__KX832928_00016	-	-	-	-	-	-	non-mobilizable	CP017672	0.0733545	Providencia rettgeri	novel_a5dd0ead1a1a8681e8c9f4c0108052cf	-	genus	Providencia	genus	Providencia	-	-	-	8
GCA_028481545.1	14	7	hangzhouensis	GCA_028481545:AD312	2	8178	49.9	-	-	-	-	-	-	-	-	non-mobilizable	CP034849	0.0460045	Escherichia coli	AD312	-	family	Enterobacteriaceae	family	Enterobacteriaceae	-	-	-	0
GCA_028481545.1	14	7	hangzhouensis	GCA_028481545:AC293	1	5734	47.35	-	-	-	-	-	-	-	-	non-mobilizable	CP042486	0.0458408	Klebsiella pneumoniae	AC293	-	family	Enterobacteriaceae	family	Enterobacteriaceae	-	-	-	7
GCA_028481545.1	14	7	hangzhouensis	GCA_028481545:AB434	1	2683	41.78	Col3M	000015__JX514065	-	-	-	-	-	-	non-mobilizable	JQ776508	0.000239895	Proteus mirabilis	AB434	AK211	phylum	Pseudomonadota	phylum	Pseudomonadota	-	-	-	47
GCA_028481565.1	12	7	hangzhouensis	GCA_028481565:AC082	11	36398	52.98	-	-	-	-	-	-	-	-	non-mobilizable	CP024094	0.0539403	Escherichia coli	AC082	-	class	Gammaproteobacteria	class	Gammaproteobacteria	-	-	-	12
GCA_028481565.1	12	7	hangzhouensis	GCA_028481565:AB434	2	5126	38.53	Col3M	000015__JX514065	-	-	-	-	-	-	non-mobilizable	MF062092	0.017653	Proteus penneri	AB434	AK211	phylum	Pseudomonadota	phylum	Pseudomonadota	-	-	-	47
GCA_028481645.1	8	10	rettgeri	GCA_028481645:AB434	1	2683	41.78	Col3M	000015__JX514065	-	-	-	-	-	-	non-mobilizable	JQ776508	0.000336872	Proteus mirabilis	AB434	AK211	phylum	Pseudomonadota	phylum	Pseudomonadota	-	-	-	47
GCA_028481685.1	12	7	hangzhouensis	GCA_028481685:AB595	3	23234	55.77	-	-	-	-	-	-	-	-	non-mobilizable	CP035011	0.0586096	Shigella sonnei	AB595	-	family	Enterobacteriaceae	family	Enterobacteriaceae	-	-	-	31
GCA_028481685.1	12	7	hangzhouensis	GCA_028481685:AB434	1	2683	41.78	Col3M	000015__JX514065	-	-	-	-	-	-	non-mobilizable	JQ776508	0.000336872	Proteus mirabilis	AB434	AK211	phylum	Pseudomonadota	phylum	Pseudomonadota	-	-	-	47
GCA_028481825.1	11	10	rettgeri	GCA_028481825:AA855	15	126114	41.85	rep_cluster_1506	000848__KX832927	MOBH	NC_022589_00035	MPF_F	NC_022589_00004,NC_022589_00016,NC_022589_00017,NC_022589_00022,NC_022589_00024,NC_022589_00025,NC_022589_00031,NC_022589_00020	-	-	conjugative	MH491967	0.0272504	Proteus mirabilis	AA855	-	family	Morganellaceae	family	Morganellaceae	-	-	-	2
GCA_028481825.1	11	10	rettgeri	GCA_028481825:AD312	3	12293	49.67	-	-	-	-	-	-	-	-	non-mobilizable	KX434882	0.0483865	Klebsiella pneumoniae	AD312	-	family	Enterobacteriaceae	family	Enterobacteriaceae	-	-	-	0
GCA_028481825.1	11	10	rettgeri	GCA_028481825:AG658	1	4215	43.49	-	-	-	-	-	-	-	-	non-mobilizable	CP035344	0.00652391	Escherichia coli	AG658	AQ710	family	Enterobacteriaceae	family	Enterobacteriaceae	-	-	-	44
GCA_028481825.1	11	10	rettgeri	GCA_028481825:AB434	1	2683	41.67	Col3M	000015__JX514065	-	-	-	-	-	-	non-mobilizable	HF913789	0.000680979	Ochrobactrum anthropi	AB434	AK211	phylum	Pseudomonadota	phylum	Pseudomonadota	-	-	-	47
GCA_028481825.1	11	10	rettgeri	GCA_028481825:AF135	1	3028	46.14	-	-	-	-	-	-	-	-	non-mobilizable	CP028821	0.00846101	Klebsiella pneumoniae	AF135	AP051	genus	Klebsiella	genus	Klebsiella	-	-	-	12
GCA_028481965.1	3	11	Taxon 3	GCA_028481965:AA941	25	55924	46.86	-	-	-	-	-	-	-	-	non-mobilizable	CP025252	0.0492808	Escherichia coli	AA941	-	family	Enterobacteriaceae	family	Enterobacteriaceae	-	-	-	12
GCA_028481965.1	3	11	Taxon 3	GCA_028481965:AF135	4	5716	50.75	-	-	-	-	-	-	-	-	non-mobilizable	CP028821	0.0494626	Klebsiella pneumoniae	AF135	-	genus	Klebsiella	genus	Klebsiella	-	-	-	18
GCA_028481965.1	3	11	Taxon 3	GCA_028481965:AB434	1	2683	41.78	-	-	-	-	-	-	-	-	non-mobilizable	JQ776508	0.000215742	Proteus mirabilis	AB434	AK211	phylum	Pseudomonadota	phylum	Pseudomonadota	-	-	-	47
GCA_028482155.1	1	2	Taxon 7	GCA_028482155:AB434	1	2683	41.78	Col3M	000015__JX514065	-	-	-	-	-	-	non-mobilizable	JQ776508	0.000167546	Proteus mirabilis	AB434	AK211	phylum	Pseudomonadota	phylum	Pseudomonadota	-	-	-	47
GCA_028482225.1	9	10	rettgeri	GCA_028482225:AB434	1	2683	41.74	Col3M	000015__JX514065	-	-	-	-	-	-	non-mobilizable	JQ776508	0.000434439	Proteus mirabilis	AB434	AK211	phylum	Pseudomonadota	phylum	Pseudomonadota	-	-	-	47
GCA_028482225.1	9	10	rettgeri	GCA_028482225:AC239	2	5619	40.77	rep_cluster_1220	000516__KX832928_00016	-	-	-	-	-	-	non-mobilizable	LR026974	0.0436329	Acinetobacter baumannii	AC239	-	class	Gammaproteobacteria	class	Gammaproteobacteria	-	-	-	41
GCA_028482265.1	11	10	rettgeri	GCA_028482265:AC237	8	29068	49.26	-	-	-	-	-	-	-	-	non-mobilizable	CP003908	0.0362143	Acinetobacter baumannii BJAB0868	AC237	-	class	Gammaproteobacteria	class	Gammaproteobacteria	-	-	-	0
GCA_028482265.1	11	10	rettgeri	GCA_028482265:AB434	1	2683	41.78	Col3M	000015__JX514065	-	-	-	-	-	-	non-mobilizable	JQ776508	0.000167546	Proteus mirabilis	AB434	AK211	phylum	Pseudomonadota	phylum	Pseudomonadota	-	-	-	47
GCA_028482345.1	16	12	huaxiensis	GCA_028482345:novel_9968a5b45e5a0165b19da4c4071c2622	7	51415	43.73	rep_cluster_1220	000516__KX832928_00016	-	-	-	-	-	-	non-mobilizable	CP017672	0.0799006	Providencia rettgeri	novel_9968a5b45e5a0165b19da4c4071c2622	-	genus	Providencia	genus	Providencia	-	-	-	9
GCA_028482345.1	16	12	huaxiensis	GCA_028482345:AB434	1	2683	41.78	Col3M	000015__JX514065	-	-	-	-	-	-	non-mobilizable	JQ776508	0.000191626	Proteus mirabilis	AB434	AK211	phylum	Pseudomonadota	phylum	Pseudomonadota	-	-	-	47
GCA_028482385.1	4	1	stuartii	GCA_028482385:AD311	5	25461	47.56	-	-	-	-	-	-	-	-	non-mobilizable	EF495198	0.0560862	Aeromonas bestiarum	AD311	-	genus	Aeromonas	genus	Aeromonas	-	-	-	28
GCA_028482435.1	4	1	stuartii	GCA_028482435:AA860	8	148677	52.14	IncC	000092__CP025470	MOBH,MOBH	NC_012690_00071,NC_012885_00072	MPF_F	NC_023291_00077,NC_012885_00091,NC_016974_00085,NC_012885_00083,NC_014170_00023,NC_009140_00071,NC_012885_00167,NC_012885_00088	MOBH	AB040037	conjugative	KF976462	0.00308338	Klebsiella pneumoniae	AA860	AJ272	phylum	Pseudomonadota	class	Gammaproteobacteria	phylum	Pseudomonadota	23800906; 20138094; 19482926; 24567731; 28842132; 20851899; 22290972; 19949054	0
GCA_028482505.1	11	10	rettgeri	GCA_028482505:novel_3e94648a8b12ea257911560f6cb93e31	4	73849	41.72	rep_cluster_1220	000516__KX832928_00016	-	-	-	-	-	-	non-mobilizable	CP017672	0.0843302	Providencia rettgeri	novel_3e94648a8b12ea257911560f6cb93e31	-	genus	Providencia	genus	Providencia	-	-	-	9
GCA_028482525.1	12	7	hangzhouensis	GCA_028482525:AC082	2	30108	45.83	Col3M,rep_cluster_1220	000015__JX514065,000517__CP008919_00003	-	-	-	-	-	-	non-mobilizable	CP024094	0.0593303	Escherichia coli	AC082	-	phylum	Pseudomonadota	phylum	Pseudomonadota	-	-	-	11
GCA_028482525.1	12	7	hangzhouensis	GCA_028482525:AC302	3	23125	49.44	rep_cluster_1220	000516__KX832928_00016	-	-	-	-	-	-	non-mobilizable	CP042870	0.051337	Escherichia coli	AC302	-	order	Enterobacterales	order	Enterobacterales	-	-	-	12
GCA_028482525.1	12	7	hangzhouensis	GCA_028482525:AB434	1	2683	41.74	Col3M	000015__JX514065	-	-	-	-	-	-	non-mobilizable	JQ776508	0.000656154	Proteus mirabilis	AB434	AK211	phylum	Pseudomonadota	phylum	Pseudomonadota	-	-	-	47
GCA_028482545.1	11	10	rettgeri	GCA_028482545:AB434	1	1595	41.25	Col3M	000015__JX514065	-	-	-	-	-	-	non-mobilizable	KJ190020	0.0139988	Proteus mirabilis	AB434	AK211	phylum	Pseudomonadota	phylum	Pseudomonadota	-	-	-	47
GCA_028482605.1	3	11	Taxon 3	GCA_028482605:AD312	5	21466	54.51	-	-	-	-	-	-	-	-	non-mobilizable	CP035774	0.0473443	Klebsiella pneumoniae	AD312	-	family	Enterobacteriaceae	family	Enterobacteriaceae	-	-	-	32
GCA_028482605.1	3	11	Taxon 3	GCA_028482605:AB434	1	2683	41.78	Col3M	000015__JX514065	-	-	-	-	-	-	non-mobilizable	JQ776508	0.000143503	Proteus mirabilis	AB434	AK211	phylum	Pseudomonadota	phylum	Pseudomonadota	-	-	-	47
GCA_028482785.1	11	10	rettgeri	GCA_028482785:AB434	1	1976	40.59	Col3M	000015__JX514065	-	-	-	-	-	-	non-mobilizable	KF364957	0.0366967	Proteus mirabilis	AB434	-	phylum	Pseudomonadota	phylum	Pseudomonadota	-	-	-	47
GCA_028482865.1	3	11	Taxon 3	GCA_028482865:AB434	1	2683	41.78	Col3M	000015__JX514065	-	-	-	-	-	-	non-mobilizable	JQ776508	0.000215742	Proteus mirabilis	AB434	AK211	phylum	Pseudomonadota	phylum	Pseudomonadota	-	-	-	47
GCA_028482905.1	12	7	hangzhouensis	GCA_028482905:AC082	7	44151	51.22	-	-	-	-	-	-	-	-	non-mobilizable	CP024094	0.0417116	Escherichia coli	AC082	-	class	Gammaproteobacteria	class	Gammaproteobacteria	-	-	-	12
GCA_028482905.1	12	7	hangzhouensis	GCA_028482905:novel_988b1c262bb1034b0e47fa9dbb7330ea	3	73859	41.73	rep_cluster_1220	000516__KX832928_00016	-	-	-	-	-	-	non-mobilizable	CP017672	0.0744324	Providencia rettgeri	novel_988b1c262bb1034b0e47fa9dbb7330ea	-	genus	Providencia	genus	Providencia	-	-	-	9
GCA_028482905.1	12	7	hangzhouensis	GCA_028482905:AG317	1	9630	32.01	rep_cluster_1478	000817__NC_020131_00009	MOBP	NC_020131_00006	-	-	-	-	mobilizable	NC_020131	0.0391011	Citrobacter freundii	AG317	-	order	Enterobacterales	order	Enterobacterales	-	-	-	35
GCA_028482905.1	12	7	hangzhouensis	GCA_028482905:AB434	1	2683	41.78	Col3M	000015__JX514065	-	-	-	-	-	-	non-mobilizable	JQ776508	0.000167546	Proteus mirabilis	AB434	AK211	phylum	Pseudomonadota	phylum	Pseudomonadota	-	-	-	47
GCA_028483005.1	11	10	rettgeri	GCA_028483005:AB434	1	2683	41.78	Col3M	000015__JX514065	-	-	-	-	-	-	non-mobilizable	JQ776508	0.000191626	Proteus mirabilis	AB434	AK211	phylum	Pseudomonadota	phylum	Pseudomonadota	-	-	-	47
GCA_028483065.1	11	10	rettgeri	GCA_028483065:AB434	1	2683	41.78	Col3M	000015__JX514065	-	-	-	-	-	-	non-mobilizable	JQ776508	0.000264084	Proteus mirabilis	AB434	AK211	phylum	Pseudomonadota	phylum	Pseudomonadota	-	-	-	47
GCA_028483075.1	11	10	rettgeri	GCA_028483075:AB434	1	2683	41.78	Col3M	000015__JX514065	-	-	-	-	-	-	non-mobilizable	JQ776508	0.000264084	Proteus mirabilis	AB434	AK211	phylum	Pseudomonadota	phylum	Pseudomonadota	-	-	-	47
GCA_028483125.1	11	10	rettgeri	GCA_028483125:AB434	1	2683	41.78	Col3M	000015__JX514065	-	-	-	-	-	-	non-mobilizable	JQ776508	0.00028831	Proteus mirabilis	AB434	AK211	phylum	Pseudomonadota	phylum	Pseudomonadota	-	-	-	47
GCA_028483145.1	11	10	rettgeri	GCA_028483145:AB434	1	2683	41.78	Col3M	000015__JX514065	-	-	-	-	-	-	non-mobilizable	JQ776508	0.000239895	Proteus mirabilis	AB434	AK211	phylum	Pseudomonadota	phylum	Pseudomonadota	-	-	-	47
GCA_028483165.1	11	10	rettgeri	GCA_028483165:AB434	1	2683	41.78	Col3M	000015__JX514065	-	-	-	-	-	-	non-mobilizable	JQ776508	0.000264084	Proteus mirabilis	AB434	AK211	phylum	Pseudomonadota	phylum	Pseudomonadota	-	-	-	47
GCA_028483185.1	12	7	hangzhouensis	GCA_028483185:AB434	1	2683	41.67	Col3M	000015__JX514065	-	-	-	-	-	-	non-mobilizable	MF062093	0.0024636	Proteus vulgaris	AB434	AK211	phylum	Pseudomonadota	phylum	Pseudomonadota	-	-	-	47
GCA_028483225.1	13	7	hangzhouensis	GCA_028483225:AA860	1	144208	51.41	IncC	000092__CP025470	MOBH,MOBH	NC_012885_00072,NC_012690_00071	MPF_F	NC_009140_00071,NC_014170_00023,NC_012885_00083,NC_016974_00085,NC_012885_00091,NC_023291_00077,NC_012885_00167,NC_008612_00190,NC_012885_00088	MOBH	JQ319772	conjugative	LT985224	0.00227104	Escherichia coli	AA860	AJ266	phylum	Pseudomonadota	class	Gammaproteobacteria	phylum	Pseudomonadota	23800906; 20138094; 19482926; 24567731; 28842132; 20851899; 22290972; 19949054	0
GCA_028483245.1	11	10	rettgeri	GCA_028483245:AB132	1	146691	45.35	IncT	000208__NC_020123_00061	MOBH	NC_003905_00194	MPF_F	NC_003905_00232,NC_003905_00210,NC_003905_00209,NC_003905_00204,NC_003905_00202,NC_003905_00201,NC_003905_00195,NC_003905_00206	-	-	conjugative	NC_003905	0.0167251	Proteus vulgaris	AB132	AJ733	order	Enterobacterales	order	Enterobacterales	order	Enterobacterales	12029035; 23357767	3
GCA_028483245.1	11	10	rettgeri	GCA_028483245:AB434	1	2422	42.2	-	-	-	-	-	-	-	-	non-mobilizable	CP045539	0.00186568	Proteus mirabilis	AB434	AK211	phylum	Pseudomonadota	phylum	Pseudomonadota	-	-	-	47
GCA_028483265.1	1	2	Taxon 7	GCA_028483265:AB434	2	4381	38.44	Col3M	000015__JX514065	-	-	-	-	-	-	non-mobilizable	MF062089	0.0181313	Proteus mirabilis	AB434	AK209	phylum	Pseudomonadota	phylum	Pseudomonadota	-	-	-	47
GCA_028483285.1	1	2	Taxon 7	GCA_028483285:AB434	1	2748	40.36	Col3M	000015__JX514065	-	-	-	-	-	-	non-mobilizable	CP045539	0.0283151	Proteus mirabilis	AB434	-	phylum	Pseudomonadota	phylum	Pseudomonadota	-	-	-	47
GCA_028483305.1	16	12	huaxiensis	GCA_028483305:AB434	2	7350	38.88	Col3M	000015__JX514065	-	-	-	-	-	-	non-mobilizable	KM577619	0.0155619	Proteus vulgaris	AB434	AK212	phylum	Pseudomonadota	phylum	Pseudomonadota	-	-	-	47
GCA_028483325.1	1	2	Taxon 7	GCA_028483325:AB434	1	2683	41.78	Col3M	000015__JX514065	-	-	-	-	-	-	non-mobilizable	JQ776508	0.000264084	Proteus mirabilis	AB434	AK211	phylum	Pseudomonadota	phylum	Pseudomonadota	-	-	-	47
GCA_028483345.1	11	10	rettgeri	GCA_028483345:AB434	1	2683	41.78	Col3M	000015__JX514065	-	-	-	-	-	-	non-mobilizable	JQ776508	0.000215742	Proteus mirabilis	AB434	AK211	phylum	Pseudomonadota	phylum	Pseudomonadota	-	-	-	47
GCA_028483385.1	11	10	rettgeri	GCA_028483385:novel_869ce2307898522f7f80b7f98ffdac04	2	67409	42.76	rep_cluster_1220	000516__KX832928_00016	-	-	-	-	-	-	non-mobilizable	CP017672	0.0766828	Providencia rettgeri	novel_869ce2307898522f7f80b7f98ffdac04	-	genus	Providencia	genus	Providencia	-	-	-	7
GCA_028483385.1	11	10	rettgeri	GCA_028483385:AC082	4	20660	52.8	-	-	-	-	-	-	-	-	non-mobilizable	CP024094	0.0256472	Escherichia coli	AC082	-	class	Gammaproteobacteria	class	Gammaproteobacteria	-	-	-	12
GCA_028483385.1	11	10	rettgeri	GCA_028483385:AB434	1	2683	41.78	Col3M	000015__JX514065	-	-	-	-	-	-	non-mobilizable	JQ776508	0.00028831	Proteus mirabilis	AB434	AK211	phylum	Pseudomonadota	phylum	Pseudomonadota	-	-	-	47
GCA_028483405.1	16	12	huaxiensis	GCA_028483405:AC082	8	30082	51.55	-	-	-	-	-	-	-	-	non-mobilizable	CP024094	0.0552118	Escherichia coli	AC082	-	class	Gammaproteobacteria	class	Gammaproteobacteria	-	-	-	12
GCA_028483405.1	16	12	huaxiensis	GCA_028483405:AC411	2	12470	44.72	-	-	MOBQ	NZ_ALIR01000019_00003	-	-	-	-	mobilizable	AB905284	0.037311	Escherichia coli	AC411	-	multi_phyla	Actinomycetota,Pseudomonadota	multi-phylla	Actinomycetota,Pseudomonadota	-	-	-	12
GCA_028483405.1	16	12	huaxiensis	GCA_028483405:AB434	1	2683	41.78	Col3M	000015__JX514065	-	-	-	-	-	-	non-mobilizable	JQ776508	0.000264084	Proteus mirabilis	AB434	AK211	phylum	Pseudomonadota	phylum	Pseudomonadota	-	-	-	47
GCA_028483425.1	13	7	hangzhouensis	GCA_028483425:AA941	4	44737	50.97	-	-	-	-	-	-	-	-	non-mobilizable	CP025252	0.0352724	Escherichia coli	AA941	-	family	Enterobacteriaceae	family	Enterobacteriaceae	-	-	-	12
GCA_028483425.1	13	7	hangzhouensis	GCA_028483425:novel_f9c4df84641e0e609dce56cf3aefabb1	5	77414	41.91	rep_cluster_1220	000516__KX832928_00016	-	-	-	-	-	-	non-mobilizable	CP017672	0.0799006	Providencia rettgeri	novel_f9c4df84641e0e609dce56cf3aefabb1	-	genus	Providencia	genus	Providencia	-	-	-	5
GCA_028483465.1	12	7	hangzhouensis	GCA_028483465:AE581	1	6017	50.41	-	-	-	-	-	-	-	-	non-mobilizable	MH917716	0.0588483	Escherichia coli	AE581	-	class	Gammaproteobacteria	class	Gammaproteobacteria	-	-	-	0
GCA_028483485.1	11	10	rettgeri	GCA_028483485:AB434	1	2683	41.78	Col3M	000015__JX514065	-	-	-	-	-	-	non-mobilizable	JQ776508	0.000167546	Proteus mirabilis	AB434	AK211	phylum	Pseudomonadota	phylum	Pseudomonadota	-	-	-	47
GCA_028483505.1	11	10	rettgeri	GCA_028483505:AB434	1	2683	41.78	Col3M	000015__JX514065	-	-	-	-	-	-	non-mobilizable	JQ776508	0.000239895	Proteus mirabilis	AB434	AK211	phylum	Pseudomonadota	phylum	Pseudomonadota	-	-	-	47
GCA_028483525.1	13	7	hangzhouensis	GCA_028483525:AC082	8	35987	53.77	-	-	-	-	-	-	-	-	non-mobilizable	CP024094	0.0400373	Escherichia coli	AC082	-	class	Gammaproteobacteria	class	Gammaproteobacteria	-	-	-	12
GCA_028483525.1	13	7	hangzhouensis	GCA_028483525:AC239	2	4928	40.08	-	-	-	-	-	-	-	-	non-mobilizable	LR026974	0.0425838	Acinetobacter baumannii	AC239	-	genus	Acinetobacter	genus	Acinetobacter	-	-	-	41
GCA_028483525.1	13	7	hangzhouensis	GCA_028483525:AB434	1	2683	41.78	Col3M	000015__JX514065	-	-	-	-	-	-	non-mobilizable	JQ776508	0.000264084	Proteus mirabilis	AB434	AK211	phylum	Pseudomonadota	phylum	Pseudomonadota	-	-	-	47
GCA_028483545.1	11	10	rettgeri	GCA_028483545:AB434	1	2683	41.78	Col3M	000015__JX514065	-	-	-	-	-	-	non-mobilizable	JQ776508	0.000239895	Proteus mirabilis	AB434	AK211	phylum	Pseudomonadota	phylum	Pseudomonadota	-	-	-	47
GCA_028483585.1	11	10	rettgeri	GCA_028483585:AB434	1	2684	41.62	Col3M	000015__JX514065	-	-	-	-	-	-	non-mobilizable	MF062089	0.0161637	Proteus mirabilis	AB434	AK209	phylum	Pseudomonadota	phylum	Pseudomonadota	-	-	-	47
GCA_028483705.1	13	7	hangzhouensis	GCA_028483705:AC864	1	42432	36.92	-	-	MOBP	CP021855_00025	-	-	-	-	mobilizable	KX832926	0.000931334	Providencia rettgeri	AC864	AM219	family	Morganellaceae	family	Morganellaceae	-	-	-	14
GCA_028483705.1	13	7	hangzhouensis	GCA_028483705:AB158	6	31827	52.86	IncN	000153__NC_019087_00001	MOBF	NC_015599_00019	MPF_T	NC_022375_00024	MOBF	NZ_CP016498	conjugative	LS998788	0.0212234	Escherichia coli	AB158	AJ772	class	Gammaproteobacteria	class	Gammaproteobacteria	order	Enterobacterales	23114770; 20851899; 28842132	22
GCA_028483705.1	13	7	hangzhouensis	GCA_028483705:AB434	1	2683	41.78	Col3M	000015__JX514065	-	-	-	-	-	-	non-mobilizable	JQ776508	0.000167546	Proteus mirabilis	AB434	AK211	phylum	Pseudomonadota	phylum	Pseudomonadota	-	-	-	47
GCA_028483785.1	13	7	hangzhouensis	GCA_028483785:AD314	2	80560	46.12	-	-	-	-	-	-	MOB_unknown	NC_021817	mobilizable	KY433363	0.0427316	Proteus mirabilis	AD314	-	genus	Proteus	genus	Proteus	-	-	-	6
GCA_028483785.1	13	7	hangzhouensis	GCA_028483785:AC741	1	36289	61.66	rep_cluster_435	001776__CP020602_00001	MOBP	AP018710_00011	-	-	-	-	mobilizable	CP015073	0.0230043	Escherichia coli	AC741	AM065	class	Gammaproteobacteria	class	Gammaproteobacteria	-	-	-	17
GCA_028483785.1	13	7	hangzhouensis	GCA_028483785:AC082	6	19882	47.87	-	-	-	-	-	-	-	-	non-mobilizable	CP024094	0.0437856	Escherichia coli	AC082	-	class	Gammaproteobacteria	class	Gammaproteobacteria	-	-	-	11
GCA_028483785.1	13	7	hangzhouensis	GCA_028483785:AB434	1	2683	41.78	Col3M	000015__JX514065	-	-	-	-	-	-	non-mobilizable	JQ776508	0.000361208	Proteus mirabilis	AB434	AK211	phylum	Pseudomonadota	phylum	Pseudomonadota	-	-	-	47
GCA_028483845.1	13	7	hangzhouensis	GCA_028483845:AD314	2	80564	46.11	-	-	-	-	-	-	MOB_unknown	NC_021817	mobilizable	KY433363	0.0427316	Proteus mirabilis	AD314	-	genus	Proteus	genus	Proteus	-	-	-	6
GCA_028483845.1	13	7	hangzhouensis	GCA_028483845:AB434	1	2683	41.78	Col3M	000015__JX514065	-	-	-	-	-	-	non-mobilizable	JQ776508	0.000191626	Proteus mirabilis	AB434	AK211	phylum	Pseudomonadota	phylum	Pseudomonadota	-	-	-	47
GCA_028483925.1	13	7	hangzhouensis	GCA_028483925:AD314	2	80560	46.12	-	-	-	-	-	-	MOB_unknown	NC_021817	mobilizable	KY433363	0.0427316	Proteus mirabilis	AD314	-	genus	Proteus	genus	Proteus	-	-	-	6
GCA_028483925.1	13	7	hangzhouensis	GCA_028483925:AB434	1	2683	41.78	Col3M	000015__JX514065	-	-	-	-	-	-	non-mobilizable	JQ776508	0.000215742	Proteus mirabilis	AB434	AK211	phylum	Pseudomonadota	phylum	Pseudomonadota	-	-	-	47
GCA_028483985.1	13	7	hangzhouensis	GCA_028483985:AD314	2	80562	46.12	-	-	-	-	-	-	MOB_unknown	NC_021817	mobilizable	KY433363	0.0427316	Proteus mirabilis	AD314	-	genus	Proteus	genus	Proteus	-	-	-	6
GCA_028483985.1	13	7	hangzhouensis	GCA_028483985:AB434	1	2683	41.78	Col3M	000015__JX514065	-	-	-	-	-	-	non-mobilizable	JQ776508	0.000215742	Proteus mirabilis	AB434	AK211	phylum	Pseudomonadota	phylum	Pseudomonadota	-	-	-	47
GCA_028484025.1	13	7	hangzhouensis	GCA_028484025:AD314	2	80564	46.11	-	-	-	-	-	-	MOB_unknown	NC_021817	mobilizable	KY433363	0.0427316	Proteus mirabilis	AD314	-	genus	Proteus	genus	Proteus	-	-	-	6
GCA_028484025.1	13	7	hangzhouensis	GCA_028484025:AC082	6	19878	47.89	-	-	-	-	-	-	-	-	non-mobilizable	CP024094	0.0437856	Escherichia coli	AC082	-	class	Gammaproteobacteria	class	Gammaproteobacteria	-	-	-	11
GCA_028484025.1	13	7	hangzhouensis	GCA_028484025:AB434	1	2683	41.78	Col3M	000015__JX514065	-	-	-	-	-	-	non-mobilizable	JQ776508	0.00028831	Proteus mirabilis	AB434	AK211	phylum	Pseudomonadota	phylum	Pseudomonadota	-	-	-	47
GCA_028484145.1	13	7	hangzhouensis	GCA_028484145:AD314	2	80561	46.12	-	-	-	-	-	-	MOB_unknown	NC_021817	mobilizable	KY433363	0.0427316	Proteus mirabilis	AD314	-	genus	Proteus	genus	Proteus	-	-	-	6
GCA_028484145.1	13	7	hangzhouensis	GCA_028484145:AC082	6	19879	47.88	-	-	-	-	-	-	-	-	non-mobilizable	CP024094	0.0439391	Escherichia coli	AC082	-	class	Gammaproteobacteria	class	Gammaproteobacteria	-	-	-	11
GCA_028484145.1	13	7	hangzhouensis	GCA_028484145:AB434	1	2683	41.78	Col3M	000015__JX514065	-	-	-	-	-	-	non-mobilizable	JQ776508	0.000215742	Proteus mirabilis	AB434	AK211	phylum	Pseudomonadota	phylum	Pseudomonadota	-	-	-	47
GCA_028484165.1	13	7	hangzhouensis	GCA_028484165:AD314	2	80564	46.11	-	-	-	-	-	-	MOB_unknown	NC_021817	mobilizable	KY433363	0.0427316	Proteus mirabilis	AD314	-	genus	Proteus	genus	Proteus	-	-	-	6
GCA_028484165.1	13	7	hangzhouensis	GCA_028484165:AC741	1	36289	61.66	rep_cluster_435	001776__CP020602_00001	MOBP	AP018710_00011	-	-	-	-	mobilizable	CP015073	0.0228571	Escherichia coli	AC741	AM065	class	Gammaproteobacteria	class	Gammaproteobacteria	-	-	-	17
GCA_028484165.1	13	7	hangzhouensis	GCA_028484165:AC082	6	19874	47.89	-	-	-	-	-	-	-	-	non-mobilizable	CP024094	0.0439391	Escherichia coli	AC082	-	class	Gammaproteobacteria	class	Gammaproteobacteria	-	-	-	11
GCA_028484165.1	13	7	hangzhouensis	GCA_028484165:AB434	1	2683	41.78	Col3M	000015__JX514065	-	-	-	-	-	-	non-mobilizable	JQ776508	0.00028831	Proteus mirabilis	AB434	AK211	phylum	Pseudomonadota	phylum	Pseudomonadota	-	-	-	47
GCA_028484265.1	13	7	hangzhouensis	GCA_028484265:AC237	6	26908	45.98	rep_cluster_1254	000562__KT346360_00001	-	-	-	-	-	-	non-mobilizable	CP003908	0.0260597	Acinetobacter baumannii BJAB0868	AC237	-	class	Gammaproteobacteria	class	Gammaproteobacteria	-	-	-	0
GCA_028484325.1	13	7	hangzhouensis	GCA_028484325:AC237	4	27195	46.17	rep_cluster_1254	000562__KT346360_00001	-	-	-	-	-	-	non-mobilizable	CP003908	0.0263104	Acinetobacter baumannii BJAB0868	AC237	-	class	Gammaproteobacteria	class	Gammaproteobacteria	-	-	-	0
GCA_028484385.1	13	7	hangzhouensis	GCA_028484385:AC237	6	20500	44.73	rep_cluster_1254	000562__KT346360_00001	-	-	-	-	-	-	non-mobilizable	NC_017172	0.0252411	Acinetobacter baumannii MDR-ZJ06	AC237	-	class	Gammaproteobacteria	class	Gammaproteobacteria	-	-	-	0
GCA_028484495.1	13	7	hangzhouensis	GCA_028484495:novel_e3965b5ba11a7b5bd0be4979c425a7c2	3	74460	41.67	rep_cluster_1220	000516__KX832928_00016	-	-	-	-	-	-	non-mobilizable	CP017672	0.0838645	Providencia rettgeri	novel_e3965b5ba11a7b5bd0be4979c425a7c2	-	genus	Providencia	genus	Providencia	-	-	-	9
GCA_028484495.1	13	7	hangzhouensis	GCA_028484495:AC237	7	26215	47.61	rep_cluster_1254	000562__KT346360_00001	-	-	-	-	-	-	non-mobilizable	NC_017172	0.0316813	Acinetobacter baumannii MDR-ZJ06	AC237	-	class	Gammaproteobacteria	class	Gammaproteobacteria	-	-	-	0
GCA_028484525.1	13	7	hangzhouensis	GCA_028484525:AC237	6	20580	44.82	rep_cluster_1254	000562__KT346360_00001	-	-	-	-	-	-	non-mobilizable	NC_017172	0.0254028	Acinetobacter baumannii MDR-ZJ06	AC237	-	class	Gammaproteobacteria	class	Gammaproteobacteria	-	-	-	0
GCA_028484615.1	13	7	hangzhouensis	GCA_028484615:AC082	6	23003	50.75	-	-	-	-	-	-	-	-	non-mobilizable	CP024094	0.0473443	Escherichia coli	AC082	-	class	Gammaproteobacteria	class	Gammaproteobacteria	-	-	-	0
GCA_028484615.1	13	7	hangzhouensis	GCA_028484615:AB434	1	2683	41.78	Col3M	000015__JX514065	-	-	-	-	-	-	non-mobilizable	JQ776508	0.000264084	Proteus mirabilis	AB434	AK211	phylum	Pseudomonadota	phylum	Pseudomonadota	-	-	-	47
GCA_028484625.1	13	7	hangzhouensis	GCA_028484625:AC082	6	22990	50.74	-	-	-	-	-	-	-	-	non-mobilizable	CP024094	0.0473443	Escherichia coli	AC082	-	class	Gammaproteobacteria	class	Gammaproteobacteria	-	-	-	0
GCA_028484625.1	13	7	hangzhouensis	GCA_028484625:AB434	1	2683	41.78	Col3M	000015__JX514065	-	-	-	-	-	-	non-mobilizable	JQ776508	0.000167546	Proteus mirabilis	AB434	AK211	phylum	Pseudomonadota	phylum	Pseudomonadota	-	-	-	47
GCA_028484715.1	13	7	hangzhouensis	GCA_028484715:AD328	5	48586	61.74	rep_cluster_215	001483__CP009154_00049	MOBP	CP009154_00034	MPF_T	NC_010332_00025,NC_010332_00028	-	-	conjugative	CP009154	0.0204789	Burkholderia pseudomallei	AD328	AM855	phylum	Pseudomonadota	phylum	Pseudomonadota	-	-	-	13
GCA_028484715.1	13	7	hangzhouensis	GCA_028484715:AC082	5	20990	49.38	-	-	-	-	-	-	-	-	non-mobilizable	LS992178	0.0563082	Citrobacter freundii	AC082	-	class	Gammaproteobacteria	class	Gammaproteobacteria	-	-	-	0
GCA_028484715.1	13	7	hangzhouensis	GCA_028484715:AB434	1	2683	41.78	Col3M	000015__JX514065	-	-	-	-	-	-	non-mobilizable	JQ776508	0.000167546	Proteus mirabilis	AB434	AK211	phylum	Pseudomonadota	phylum	Pseudomonadota	-	-	-	47
GCA_028484735.1	12	7	hangzhouensis	GCA_028484735:AA628	13	163651	52.23	IncC	000092__CP025470	MOBH	NC_012885_00072	MPF_F	NC_012885_00167,NC_008612_00190,NC_014170_00023,NC_012885_00083,NC_016974_00085,NC_012885_00091,NC_023291_00077,NC_012885_00088,NC_009140_00071	MOBH	JQ319772	conjugative	CP017084	0.000409992	Proteus mirabilis	AA628	AI889	phylum	Pseudomonadota	class	Gammaproteobacteria	phylum	Pseudomonadota	23800906; 20138094; 19482926; 24567731; 28842132; 20851899; 22290972; 19949054	0
GCA_028484755.1	3	11	Taxon 3	GCA_028484755:AB434	1	2683	41.78	Col3M	000015__JX514065	-	-	-	-	-	-	non-mobilizable	JQ776508	0.000264084	Proteus mirabilis	AB434	AK211	phylum	Pseudomonadota	phylum	Pseudomonadota	-	-	-	47
GCA_028484775.1	11	10	rettgeri	GCA_028484775:AB434	1	2683	41.78	Col3M	000015__JX514065	-	-	-	-	-	-	non-mobilizable	JQ776508	0.000264084	Proteus mirabilis	AB434	AK211	phylum	Pseudomonadota	phylum	Pseudomonadota	-	-	-	47
GCA_028484795.1	13	7	hangzhouensis	GCA_028484795:novel_f5feb288533c7cbf014caf84665f1b68	2	43190	44.38	rep_cluster_1220	000516__KX832928_00016	-	-	-	-	-	-	non-mobilizable	CP008919	0.0862491	Providencia stuartii	novel_f5feb288533c7cbf014caf84665f1b68	-	genus	Providencia	genus	Providencia	-	-	-	9
GCA_028484795.1	13	7	hangzhouensis	GCA_028484795:AA667	2	10358	49.3	-	-	-	-	-	-	-	-	non-mobilizable	CP014109	0.0329357	Escherichia coli	AA667	-	family	Enterobacteriaceae	family	Enterobacteriaceae	-	-	-	0
GCA_028484795.1	13	7	hangzhouensis	GCA_028484795:AD312	5	9307	51.18	-	-	-	-	-	-	-	-	non-mobilizable	KX434882	0.0297077	Klebsiella pneumoniae	AD312	-	family	Enterobacteriaceae	family	Enterobacteriaceae	-	-	-	28
GCA_028484795.1	13	7	hangzhouensis	GCA_028484795:AB595	2	4007	49.99	-	-	-	-	-	-	-	-	non-mobilizable	NC_011795	0.0307758	Escherichia coli	AB595	-	family	Enterobacteriaceae	family	Enterobacteriaceae	-	-	-	28
GCA_028484795.1	13	7	hangzhouensis	GCA_028484795:AB434	1	2683	41.78	Col3M	000015__JX514065	-	-	-	-	-	-	non-mobilizable	JQ776508	0.000167546	Proteus mirabilis	AB434	AK211	phylum	Pseudomonadota	phylum	Pseudomonadota	-	-	-	47
GCA_028484815.1	8	10	rettgeri	GCA_028484815:AC082	9	50670	50.37	-	-	-	-	-	-	-	-	non-mobilizable	CP024094	0.0419997	Escherichia coli	AC082	-	class	Gammaproteobacteria	class	Gammaproteobacteria	-	-	-	12
GCA_028484815.1	8	10	rettgeri	GCA_028484815:AC120	1	9362	47.76	-	-	-	-	-	-	-	-	non-mobilizable	NC_011378	0.0332581	Pasteurella multocida	AC120	-	class	Gammaproteobacteria	class	Gammaproteobacteria	-	-	-	12
GCA_028484815.1	8	10	rettgeri	GCA_028484815:AB434	1	2683	41.78	Col3M	000015__JX514065	-	-	-	-	-	-	non-mobilizable	JQ776508	0.000239895	Proteus mirabilis	AB434	AK211	phylum	Pseudomonadota	phylum	Pseudomonadota	-	-	-	47
GCA_028484815.1	8	10	rettgeri	GCA_028484815:AC771	1	1930	50.73	-	-	-	-	-	-	-	-	non-mobilizable	KT351737	0.0537328	Pectobacterium carotovorum	AC771	-	order	Enterobacterales	order	Enterobacterales	-	-	-	66
GCA_028484875.1	15	9	Taxon 2	GCA_028484875:AA038	5	21098	42.71	-	-	-	-	-	-	-	-	non-mobilizable	CP036195	0.0482105	Klebsiella pneumoniae	AA038	-	order	Enterobacterales	order	Enterobacterales	-	-	-	34
GCA_028484875.1	15	9	Taxon 2	GCA_028484875:AD311	2	12559	54.59	-	-	-	-	-	-	-	-	non-mobilizable	EF495198	0.0388388	Aeromonas bestiarum	AD311	-	genus	Aeromonas	genus	Aeromonas	-	-	-	12
GCA_028484875.1	15	9	Taxon 2	GCA_028484875:AG658	1	4432	43.46	-	-	-	-	-	-	-	-	non-mobilizable	CP035344	0.00476862	Escherichia coli	AG658	AQ710	family	Enterobacteriaceae	family	Enterobacteriaceae	-	-	-	44
GCA_028484875.1	15	9	Taxon 2	GCA_028484875:AB434	2	2094	39.68	Col3M	000015__JX514065	-	-	-	-	-	-	non-mobilizable	JQ776508	0.00669844	Proteus mirabilis	AB434	AK211	phylum	Pseudomonadota	phylum	Pseudomonadota	-	-	-	47
GCA_028484875.1	15	9	Taxon 2	GCA_028484875:AF098	1	1294	42.81	-	-	-	-	-	-	-	-	non-mobilizable	KM189195	0.0593303	Vibrio parahaemolyticus	AF098	-	genus	Vibrio	genus	Vibrio	-	-	-	11
GCA_028484895.1	12	7	hangzhouensis	GCA_028484895:AC082	3	31101	49.62	-	-	-	-	-	-	-	-	non-mobilizable	CP024094	0.0515304	Escherichia coli	AC082	-	class	Gammaproteobacteria	class	Gammaproteobacteria	-	-	-	12
GCA_028484895.1	12	7	hangzhouensis	GCA_028484895:AD312	2	14542	51.36	-	-	-	-	-	-	-	-	non-mobilizable	CP045559	0.0385787	Citrobacter sp. S39	AD312	-	family	Enterobacteriaceae	family	Enterobacteriaceae	-	-	-	12
GCA_028484895.1	12	7	hangzhouensis	GCA_028484895:AB434	2	5140	38.44	Col3M	000015__JX514065	-	-	-	-	-	-	non-mobilizable	HF913789	0.0181313	Ochrobactrum anthropi	AB434	AK211	phylum	Pseudomonadota	phylum	Pseudomonadota	-	-	-	47
GCA_028484915.1	12	7	hangzhouensis	GCA_028484915:AC082	1	23338	52.91	-	-	-	-	-	-	-	-	non-mobilizable	MH594579	0.0470041	Pseudomonas aeruginosa	AC082	-	class	Gammaproteobacteria	class	Gammaproteobacteria	-	-	-	2
GCA_028484915.1	12	7	hangzhouensis	GCA_028484915:novel_b87c80e9a1ad3ba6601a69f8799d67a6	2	22826	45.26	Col3M	000015__JX514065	-	-	-	-	-	-	non-mobilizable	JQ996150	0.0699663	Citrobacter freundii	novel_b87c80e9a1ad3ba6601a69f8799d67a6	-	phylum	Pseudomonadota	phylum	Pseudomonadota	-	-	-	3
GCA_028484915.1	12	7	hangzhouensis	GCA_028484915:AC120	3	14018	50.16	-	-	-	-	-	-	-	-	non-mobilizable	NC_011378	0.0447178	Pasteurella multocida	AC120	-	class	Gammaproteobacteria	class	Gammaproteobacteria	-	-	-	12
GCA_028484915.1	12	7	hangzhouensis	GCA_028484915:AB434	3	3375	40.33	Col3M	000015__JX514065	-	-	-	-	-	-	non-mobilizable	JQ776508	0.0102718	Proteus mirabilis	AB434	AK211	phylum	Pseudomonadota	phylum	Pseudomonadota	-	-	-	47
GCA_028484935.1	12	7	hangzhouensis	GCA_028484935:AB133	5	50136	50.16	-	-	-	-	-	-	-	-	non-mobilizable	JQ996150	0.0463343	Citrobacter freundii	AB133	-	order	Enterobacterales	order	Enterobacterales	-	-	-	3
GCA_028484935.1	12	7	hangzhouensis	GCA_028484935:AC120	3	14134	50.07	-	-	-	-	-	-	-	-	non-mobilizable	NC_011378	0.0445606	Pasteurella multocida	AC120	-	class	Gammaproteobacteria	class	Gammaproteobacteria	-	-	-	12
GCA_028484935.1	12	7	hangzhouensis	GCA_028484935:AB434	3	5134	38.59	Col3M	000015__JX514065	-	-	-	-	-	-	non-mobilizable	JQ776508	0.0177122	Proteus mirabilis	AB434	AK211	phylum	Pseudomonadota	phylum	Pseudomonadota	-	-	-	47
GCA_028484935.1	12	7	hangzhouensis	GCA_028484935:AD466	1	2323	51.83	-	-	MOBV	CP042516_00001	-	-	-	-	mobilizable	CP041108	0.0252411	Klebsiella pneumoniae subsp. pneumoniae	AD466	-	order	Enterobacterales	order	Enterobacterales	-	-	-	63
GCA_028484955.1	12	7	hangzhouensis	GCA_028484955:AB133	2	44676	49.65	-	-	-	-	-	-	-	-	non-mobilizable	JQ996150	0.0445606	Citrobacter freundii	AB133	-	order	Enterobacterales	order	Enterobacterales	-	-	-	3
GCA_028484955.1	12	7	hangzhouensis	GCA_028484955:AC120	3	14018	50.15	-	-	-	-	-	-	-	-	non-mobilizable	NC_011378	0.0447178	Pasteurella multocida	AC120	-	class	Gammaproteobacteria	class	Gammaproteobacteria	-	-	-	12
GCA_028484955.1	12	7	hangzhouensis	GCA_028484955:AB434	2	5253	39.03	Col3M	000015__JX514065	-	-	-	-	-	-	non-mobilizable	JQ776508	0.0168963	Proteus mirabilis	AB434	AK211	phylum	Pseudomonadota	phylum	Pseudomonadota	-	-	-	47
GCA_028484995.1	3	11	Taxon 3	GCA_028484995:AB434	2	5255	39.09	Col3M	000015__JX514065	-	-	-	-	-	-	non-mobilizable	JQ776508	0.0168391	Proteus mirabilis	AB434	AK211	phylum	Pseudomonadota	phylum	Pseudomonadota	-	-	-	47
GCA_028485015.1	12	7	hangzhouensis	GCA_028485015:novel_2fb2489d5abf3964aa6386c088b8edf9	2	57844	43.16	rep_cluster_1220	000516__KX832928_00016	-	-	-	-	-	-	non-mobilizable	CP017672	0.0677629	Providencia rettgeri	novel_2fb2489d5abf3964aa6386c088b8edf9	-	genus	Providencia	genus	Providencia	-	-	-	8
GCA_028485015.1	12	7	hangzhouensis	GCA_028485015:AD312	5	24573	45.32	-	-	-	-	-	-	-	-	non-mobilizable	CP034849	0.0539403	Escherichia coli	AD312	-	family	Enterobacteriaceae	family	Enterobacteriaceae	-	-	-	12
GCA_028485015.1	12	7	hangzhouensis	GCA_028485015:AB434	2	5117	38.54	Col3M	000015__JX514065	-	-	-	-	-	-	non-mobilizable	MF062092	0.0182524	Proteus penneri	AB434	AK211	phylum	Pseudomonadota	phylum	Pseudomonadota	-	-	-	47
GCA_028485035.1	12	7	hangzhouensis	GCA_028485035:AD312	3	22338	49.83	-	-	-	-	-	-	-	-	non-mobilizable	CP045559	0.0478612	Citrobacter sp. S39	AD312	-	family	Enterobacteriaceae	family	Enterobacteriaceae	-	-	-	12
GCA_028485035.1	12	7	hangzhouensis	GCA_028485035:AC237	6	24437	47.11	-	-	-	-	-	-	-	-	non-mobilizable	CP003907	0.056983	Acinetobacter baumannii BJAB07104	AC237	-	class	Gammaproteobacteria	class	Gammaproteobacteria	-	-	-	12
GCA_028485035.1	12	7	hangzhouensis	GCA_028485035:AB434	2	5142	38.53	Col3M	000015__JX514065	-	-	-	-	-	-	non-mobilizable	MF062092	0.0178312	Proteus penneri	AB434	AK211	phylum	Pseudomonadota	phylum	Pseudomonadota	-	-	-	47
GCA_028485055.1	16	12	huaxiensis	GCA_028485055:AC082	10	60056	49.98	-	-	-	-	-	-	-	-	non-mobilizable	LS992178	0.0565317	Citrobacter freundii	AC082	-	class	Gammaproteobacteria	class	Gammaproteobacteria	-	-	-	12
GCA_028485055.1	16	12	huaxiensis	GCA_028485055:AB434	1	2683	41.78	Col3M	000015__JX514065	-	-	-	-	-	-	non-mobilizable	JQ776508	0.000191626	Proteus mirabilis	AB434	AK211	phylum	Pseudomonadota	phylum	Pseudomonadota	-	-	-	47
GCA_028485095.1	12	7	hangzhouensis	GCA_028485095:AB132	7	152061	45.1	IncT	000208__NC_020123_00061	MOBH	NC_003905_00194	MPF_F	NC_003905_00195,NC_003905_00201,NC_003905_00202,NC_003905_00204,NC_003905_00209,NC_003905_00210,NC_003905_00232,NC_003905_00206	-	-	conjugative	NC_003905	0.0163866	Proteus vulgaris	AB132	AJ733	order	Enterobacterales	order	Enterobacterales	order	Enterobacterales	12029035; 23357767	3
GCA_028485095.1	12	7	hangzhouensis	GCA_028485095:novel_3b3d19e5de9abe9b814602cf37ac486e	1	58009	43.16	rep_cluster_1220	000516__KX832928_00016	-	-	-	-	-	-	non-mobilizable	CP017672	0.0677629	Providencia rettgeri	novel_3b3d19e5de9abe9b814602cf37ac486e	-	genus	Providencia	genus	Providencia	-	-	-	8
GCA_028485095.1	12	7	hangzhouensis	GCA_028485095:AD312	5	24570	45.32	-	-	-	-	-	-	-	-	non-mobilizable	CP034849	0.0539403	Escherichia coli	AD312	-	family	Enterobacteriaceae	family	Enterobacteriaceae	-	-	-	12
GCA_028485095.1	12	7	hangzhouensis	GCA_028485095:AA554	7	23586	53.63	-	-	-	-	-	-	-	-	non-mobilizable	CP023250	0.0595738	Klebsiella pneumoniae	AA554	-	genus	Klebsiella	genus	Klebsiella	-	-	-	12
GCA_028485095.1	12	7	hangzhouensis	GCA_028485095:AB434	2	5117	38.54	Col3M	000015__JX514065	-	-	-	-	-	-	non-mobilizable	MF062092	0.0182524	Proteus penneri	AB434	AK211	phylum	Pseudomonadota	phylum	Pseudomonadota	-	-	-	47
GCA_028485215.1	12	7	hangzhouensis	GCA_028485215:novel_edab94045a60eb6756b7176aede1af53	2	57687	43.16	rep_cluster_1220	000516__KX832928_00016	-	-	-	-	-	-	non-mobilizable	CP017672	0.0677629	Providencia rettgeri	novel_edab94045a60eb6756b7176aede1af53	-	genus	Providencia	genus	Providencia	-	-	-	8
GCA_028485215.1	12	7	hangzhouensis	GCA_028485215:AC082	4	40815	48.24	Col3M,rep_cluster_1220,rep_cluster_1220	000015__JX514065,000517__CP008919_00003,000516__KX832928_00016	-	-	-	-	-	-	non-mobilizable	MH594579	0.0552118	Pseudomonas aeruginosa	AC082	-	class	Gammaproteobacteria	class	Gammaproteobacteria	-	-	-	11
GCA_028485215.1	12	7	hangzhouensis	GCA_028485215:AA855	4	25730	42.86	-	-	-	-	-	-	-	-	non-mobilizable	MG516911	0.0442483	Proteus mirabilis	AA855	-	family	Morganellaceae	family	Morganellaceae	-	-	-	2
GCA_028485215.1	12	7	hangzhouensis	GCA_028485215:AD312	2	16479	52.61	-	-	-	-	-	-	-	-	non-mobilizable	CP034849	0.0378117	Escherichia coli	AD312	-	family	Enterobacteriaceae	family	Enterobacteriaceae	-	-	-	32
GCA_028485215.1	12	7	hangzhouensis	GCA_028485215:AG658	1	4430	43.48	-	-	-	-	-	-	-	-	non-mobilizable	CP035344	0.00476862	Escherichia coli	AG658	AQ710	family	Enterobacteriaceae	family	Enterobacteriaceae	-	-	-	44
GCA_028485215.1	12	7	hangzhouensis	GCA_028485215:AB434	1	2683	41.78	Col3M	000015__JX514065	-	-	-	-	-	-	non-mobilizable	JQ776508	0.000239895	Proteus mirabilis	AB434	AK211	phylum	Pseudomonadota	phylum	Pseudomonadota	-	-	-	47
GCA_028485255.1	12	7	hangzhouensis	GCA_028485255:novel_2233514c517c45fbf5047ab5539c4209	2	57679	43.15	rep_cluster_1220	000516__KX832928_00016	-	-	-	-	-	-	non-mobilizable	CP017672	0.0677629	Providencia rettgeri	novel_2233514c517c45fbf5047ab5539c4209	-	genus	Providencia	genus	Providencia	-	-	-	8
GCA_028485255.1	12	7	hangzhouensis	GCA_028485255:AC082	4	40816	48.24	Col3M,rep_cluster_1220,rep_cluster_1220	000015__JX514065,000516__KX832928_00016,000517__CP008919_00003	-	-	-	-	-	-	non-mobilizable	MH594579	0.0552118	Pseudomonas aeruginosa	AC082	-	class	Gammaproteobacteria	class	Gammaproteobacteria	-	-	-	11
GCA_028485255.1	12	7	hangzhouensis	GCA_028485255:AA855	4	25730	42.86	-	-	-	-	-	-	-	-	non-mobilizable	MG516911	0.0442483	Proteus mirabilis	AA855	-	family	Morganellaceae	family	Morganellaceae	-	-	-	2
GCA_028485255.1	12	7	hangzhouensis	GCA_028485255:AD312	2	16479	52.61	-	-	-	-	-	-	-	-	non-mobilizable	CP034849	0.0378117	Escherichia coli	AD312	-	family	Enterobacteriaceae	family	Enterobacteriaceae	-	-	-	32
GCA_028485255.1	12	7	hangzhouensis	GCA_028485255:AG658	1	4430	43.48	-	-	-	-	-	-	-	-	non-mobilizable	CP035344	0.00476862	Escherichia coli	AG658	AQ710	family	Enterobacteriaceae	family	Enterobacteriaceae	-	-	-	44
GCA_028485255.1	12	7	hangzhouensis	GCA_028485255:AB434	1	2683	41.78	Col3M	000015__JX514065	-	-	-	-	-	-	non-mobilizable	JQ776508	0.000264084	Proteus mirabilis	AB434	AK211	phylum	Pseudomonadota	phylum	Pseudomonadota	-	-	-	47
GCA_028485315.1	3	11	Taxon 3	GCA_028485315:AD314	2	104858	44.87	-	-	-	-	-	-	-	-	non-mobilizable	KY433363	0.010441	Proteus mirabilis	AD314	AM835	genus	Proteus	genus	Proteus	-	-	-	6
GCA_028485315.1	3	11	Taxon 3	GCA_028485315:AB434	1	2683	41.78	Col3M	000015__JX514065	-	-	-	-	-	-	non-mobilizable	JQ776508	0.000191626	Proteus mirabilis	AB434	AK211	phylum	Pseudomonadota	phylum	Pseudomonadota	-	-	-	47
GCA_028485355.1	3	11	Taxon 3	GCA_028485355:AD314	2	112920	44.78	-	-	-	-	-	-	-	-	non-mobilizable	KY433363	0.0121679	Proteus mirabilis	AD314	AM835	genus	Proteus	genus	Proteus	-	-	-	6
GCA_028485355.1	3	11	Taxon 3	GCA_028485355:AB434	1	2683	41.78	Col3M	000015__JX514065	-	-	-	-	-	-	non-mobilizable	JQ776508	0.000191626	Proteus mirabilis	AB434	AK211	phylum	Pseudomonadota	phylum	Pseudomonadota	-	-	-	47
GCA_028485435.1	12	7	hangzhouensis	GCA_028485435:AA628	11	164641	52.28	IncC	000092__CP025470	MOBH,MOBH	NC_012885_00072,NC_012690_00071	MPF_F	NC_009140_00071,NC_014170_00023,NC_012885_00083,NC_016974_00085,NC_012885_00091,NC_023291_00077,NC_012885_00088,NC_012885_00167,NC_008612_00190	MOBH	JQ319772	conjugative	CP017084	0.000264084	Proteus mirabilis	AA628	AI889	phylum	Pseudomonadota	class	Gammaproteobacteria	phylum	Pseudomonadota	23800906; 20138094; 19482926; 24567731; 28842132; 20851899; 22290972; 19949054	0
GCA_028545075.1	12	7	hangzhouensis	GCA_028545075:novel_ede21ee3d6a557c25b3888b3c48cdc00	1	57893	43.15	rep_cluster_1220	000516__KX832928_00016	-	-	-	-	-	-	non-mobilizable	CP017672	0.0677629	Providencia rettgeri	novel_ede21ee3d6a557c25b3888b3c48cdc00	-	genus	Providencia	genus	Providencia	-	-	-	8
GCA_028545075.1	12	7	hangzhouensis	GCA_028545075:AA630	3	57395	43.71	Col3M,rep_cluster_1220,rep_cluster_1220	000015__JX514065,000516__KX832928_00016,000517__CP008919_00003	-	-	-	-	-	-	non-mobilizable	LC507075	0.0552118	Providencia rettgeri	AA630	-	genus	Providencia	genus	Providencia	-	-	-	11
GCA_028545075.1	12	7	hangzhouensis	GCA_028545075:AG658	2	8944	43.6	-	-	-	-	-	-	-	-	non-mobilizable	CP035344	0.00511931	Escherichia coli	AG658	AQ710	family	Enterobacteriaceae	family	Enterobacteriaceae	-	-	-	44
GCA_028545075.1	12	7	hangzhouensis	GCA_028545075:AB434	2	5406	41.71	Col3M	000015__JX514065	-	-	-	-	-	-	non-mobilizable	JQ776508	4.76906e-05	Proteus mirabilis	AB434	AK211	phylum	Pseudomonadota	phylum	Pseudomonadota	-	-	-	47
GCA_028545075.1	12	7	hangzhouensis	GCA_028545075:AD068	3	6027	45.63	-	-	-	-	-	-	-	-	non-mobilizable	NC_020280	0.0440934	Edwardsiella ictaluri	AD068	-	genus	Edwardsiella	genus	Edwardsiella	-	-	-	2
GCA_028616895.1	20	13	wenzhouensis	GCA_028616895:novel_c7d840f92b688d42cc24721846ce672a	1	11654	40.56	rep_cluster_1220	000516__KX832928_00016	-	-	-	-	-	-	non-mobilizable	CP017672	0.0931964	Providencia rettgeri	novel_c7d840f92b688d42cc24721846ce672a	-	genus	Providencia	genus	Providencia	-	-	-	5
GCA_028894665.1	11	10	rettgeri	GCA_028894665:AB434	1	2810	41.39	Col3M	000015__JX514065	-	-	-	-	-	-	non-mobilizable	JQ776508	0.000532603	Proteus mirabilis	AB434	AK211	phylum	Pseudomonadota	phylum	Pseudomonadota	-	-	-	47
GCA_029029465.1	20	13	wenzhouensis	GCA_029029465:novel_e93a714eb7734827e6bf276a6f6b6c04	1	4283	42.49	-	-	MOBF	NC_002632_00006	-	-	-	-	mobilizable	AF305615	0.0834041	Proteus vulgaris	novel_e93a714eb7734827e6bf276a6f6b6c04	-	genus	Proteus	genus	Proteus	-	-	-	55
GCA_029075585.1	4	1	stuartii	GCA_029075585:AA860	7	141559	52.39	IncC	000092__CP025470	MOBH,MOBH	NC_012885_00072,NC_012690_00071	MPF_F	NC_009140_00071,NC_014170_00023,NC_012885_00083,NC_016974_00085,NC_012885_00091,NC_023291_00077,NC_012885_00088,NC_012885_00167	MOBH	HG428760	conjugative	CP015835	0.00705245	Escherichia coli	AA860	AJ272	phylum	Pseudomonadota	class	Gammaproteobacteria	phylum	Pseudomonadota	23800906; 20138094; 19482926; 24567731; 28842132; 20851899; 22290972; 19949054	0
GCA_029075585.1	4	1	stuartii	GCA_029075585:AC237	3	15474	46.02	rep_cluster_1254	000562__KT346360_00001	-	-	-	-	-	-	non-mobilizable	CP003908	0.0199514	Acinetobacter baumannii BJAB0868	AC237	AL339	class	Gammaproteobacteria	class	Gammaproteobacteria	-	-	-	0
GCA_029075605.1	4	1	stuartii	GCA_029075605:AA860	9	154691	51.73	IncC,rep_cluster_1254	000092__CP025470,000562__KT346360_00001	MOBH	NC_012885_00072	MPF_F	NC_012885_00167,NC_023291_00077,NC_012885_00091,NC_016974_00085,NC_012885_00083,NC_014170_00023,NC_012885_00088,NC_009140_00071	MOBH	HG428760	conjugative	CP023274	0.00884936	Proteus mirabilis	AA860	AJ275	phylum	Pseudomonadota	class	Gammaproteobacteria	phylum	Pseudomonadota	23800906; 20138094; 19482926; 24567731; 28842132; 20851899; 22290972; 19949054	0
GCA_029075615.1	4	1	stuartii	GCA_029075615:AA860	9	154693	51.73	IncC,rep_cluster_1254	000092__CP025470,000562__KT346360_00001	MOBH	NC_012885_00072	MPF_F	NC_012885_00167,NC_023291_00077,NC_012885_00091,NC_016974_00085,NC_012885_00083,NC_014170_00023,NC_012885_00088,NC_009140_00071	MOBH	HG428760	conjugative	CP023274	0.00884936	Proteus mirabilis	AA860	AJ275	phylum	Pseudomonadota	class	Gammaproteobacteria	phylum	Pseudomonadota	23800906; 20138094; 19482926; 24567731; 28842132; 20851899; 22290972; 19949054	0
GCA_029075645.1	4	1	stuartii	GCA_029075645:AC237	4	16382	49.03	-	-	-	-	-	-	-	-	non-mobilizable	NC_017172	0.0202137	Acinetobacter baumannii MDR-ZJ06	AC237	AL339	class	Gammaproteobacteria	class	Gammaproteobacteria	-	-	-	0
GCA_029075645.1	4	1	stuartii	GCA_029075645:AB434	1	2810	41.71	Col3M	000015__JX514065	-	-	-	-	-	-	non-mobilizable	JQ776508	4.76906e-05	Proteus mirabilis	AB434	AK211	phylum	Pseudomonadota	phylum	Pseudomonadota	-	-	-	47
GCA_029075685.1	4	1	stuartii	GCA_029075685:AC237	5	17352	48.4	-	-	-	-	-	-	-	-	non-mobilizable	NC_017172	0.0212923	Acinetobacter baumannii MDR-ZJ06	AC237	AL339	class	Gammaproteobacteria	class	Gammaproteobacteria	-	-	-	0
GCA_029075685.1	4	1	stuartii	GCA_029075685:AB434	1	2810	41.35	Col3M	000015__JX514065	-	-	-	-	-	-	non-mobilizable	JQ776508	4.76906e-05	Proteus mirabilis	AB434	AK211	phylum	Pseudomonadota	phylum	Pseudomonadota	-	-	-	47
GCA_029075745.1	4	1	stuartii	GCA_029075745:AE581	3	8985	55.36	-	-	-	-	-	-	-	-	non-mobilizable	MH917716	0.0150813	Escherichia coli	AE581	AO395	class	Gammaproteobacteria	class	Gammaproteobacteria	-	-	-	0
GCA_029075745.1	4	1	stuartii	GCA_029075745:AB434	1	2810	41.64	Col3M	000015__JX514065	-	-	-	-	-	-	non-mobilizable	JQ776508	4.76906e-05	Proteus mirabilis	AB434	AK211	phylum	Pseudomonadota	phylum	Pseudomonadota	-	-	-	47
GCA_029075755.1	4	1	stuartii	GCA_029075755:AC237	4	16382	49.03	-	-	-	-	-	-	-	-	non-mobilizable	NC_017172	0.0202137	Acinetobacter baumannii MDR-ZJ06	AC237	AL339	class	Gammaproteobacteria	class	Gammaproteobacteria	-	-	-	0
GCA_029075755.1	4	1	stuartii	GCA_029075755:AB434	1	2810	41.35	Col3M	000015__JX514065	-	-	-	-	-	-	non-mobilizable	JQ776508	4.76906e-05	Proteus mirabilis	AB434	AK211	phylum	Pseudomonadota	phylum	Pseudomonadota	-	-	-	47
GCA_029075765.1	4	1	stuartii	GCA_029075765:AE581	3	8985	55.36	-	-	-	-	-	-	-	-	non-mobilizable	MH917716	0.0150813	Escherichia coli	AE581	AO395	class	Gammaproteobacteria	class	Gammaproteobacteria	-	-	-	0
GCA_029075765.1	4	1	stuartii	GCA_029075765:AB434	1	2810	41.96	Col3M	000015__JX514065	-	-	-	-	-	-	non-mobilizable	JQ776508	4.76906e-05	Proteus mirabilis	AB434	AK211	phylum	Pseudomonadota	phylum	Pseudomonadota	-	-	-	47
GCA_029075875.1	4	1	stuartii	GCA_029075875:AA860	9	154693	51.73	IncC,rep_cluster_1254	000092__CP025470,000562__KT346360_00001	MOBH	NC_012885_00072	MPF_F	NC_012885_00167,NC_014170_00023,NC_012885_00083,NC_016974_00085,NC_012885_00091,NC_023291_00077,NC_012885_00088,NC_009140_00071	MOBH	HG428760	conjugative	CP023274	0.00884936	Proteus mirabilis	AA860	AJ275	phylum	Pseudomonadota	class	Gammaproteobacteria	phylum	Pseudomonadota	23800906; 20138094; 19482926; 24567731; 28842132; 20851899; 22290972; 19949054	0
GCA_029085295.1	1	2	Taxon 7	GCA_029085295:AA860	11	152290	52.31	IncC	000092__CP025470	MOBH,MOBH	NC_012885_00072,NC_012690_00071	MPF_F	NC_009140_00071,NC_014170_00023,NC_012885_00083,NC_016974_00085,NC_012885_00091,NC_023291_00077,NC_012885_00167,NC_012885_00088	MOBH	JQ319772	conjugative	CP019053	0.00121124	Escherichia coli	AA860	AJ266	phylum	Pseudomonadota	class	Gammaproteobacteria	phylum	Pseudomonadota	23800906; 20138094; 19482926; 24567731; 28842132; 20851899; 22290972; 19949054	0
GCA_029085295.1	1	2	Taxon 7	GCA_029085295:AB434	1	4866	39.27	Col3M	000015__JX514065	-	-	-	-	-	-	non-mobilizable	MF062089	0.0160531	Proteus mirabilis	AB434	AK209	phylum	Pseudomonadota	phylum	Pseudomonadota	-	-	-	47
GCA_029085305.1	1	2	Taxon 7	GCA_029085305:AA941	6	38301	55.21	-	-	-	-	-	-	-	-	non-mobilizable	CP025252	0.0483865	Escherichia coli	AA941	-	family	Enterobacteriaceae	family	Enterobacteriaceae	-	-	-	12
GCA_029085305.1	1	2	Taxon 7	GCA_029085305:AC237	2	7674	43.97	-	-	-	-	-	-	-	-	non-mobilizable	CP003907	0.0437856	Acinetobacter baumannii BJAB07104	AC237	-	class	Gammaproteobacteria	class	Gammaproteobacteria	-	-	-	0
GCA_029085305.1	1	2	Taxon 7	GCA_029085305:AB434	2	4687	38.92	Col3M	000015__JX514065	-	-	-	-	-	-	non-mobilizable	MF062089	0.0166117	Proteus mirabilis	AB434	AK209	phylum	Pseudomonadota	phylum	Pseudomonadota	-	-	-	47
GCA_029085345.1	1	2	Taxon 7	GCA_029085345:AA860	12	152580	52.38	IncC	000092__CP025470	MOBH,MOBH	NC_012885_00072,NC_012690_00071	MPF_F	NC_009140_00071,NC_014170_00023,NC_012885_00083,NC_016974_00085,NC_012885_00091,NC_023291_00077,NC_012885_00167,NC_012885_00088	MOBH	JQ319772	conjugative	CP019053	0.00144387	Escherichia coli	AA860	AJ266	phylum	Pseudomonadota	class	Gammaproteobacteria	phylum	Pseudomonadota	23800906; 20138094; 19482926; 24567731; 28842132; 20851899; 22290972; 19949054	0
GCA_029085345.1	1	2	Taxon 7	GCA_029085345:AB434	1	4866	39.27	Col3M	000015__JX514065	-	-	-	-	-	-	non-mobilizable	MF062089	0.0160531	Proteus mirabilis	AB434	AK209	phylum	Pseudomonadota	phylum	Pseudomonadota	-	-	-	47
GCA_029085385.1	1	2	Taxon 7	GCA_029085385:AC082	6	40760	54.29	-	-	-	-	-	-	-	-	non-mobilizable	CP024094	0.0498292	Escherichia coli	AC082	-	class	Gammaproteobacteria	class	Gammaproteobacteria	-	-	-	12
GCA_029085385.1	1	2	Taxon 7	GCA_029085385:AB434	1	4866	39.27	Col3M	000015__JX514065	-	-	-	-	-	-	non-mobilizable	MF062089	0.0160531	Proteus mirabilis	AB434	AK209	phylum	Pseudomonadota	phylum	Pseudomonadota	-	-	-	47
GCA_029193595.1	12	7	hangzhouensis	GCA_029193595:novel_46c9355ca544d77cdd36722e38120553	2	66420	44.6	rep_cluster_1220	000516__KX832928_00016	-	-	-	-	-	-	non-mobilizable	CP017672	0.0702918	Providencia rettgeri	novel_46c9355ca544d77cdd36722e38120553	-	genus	Providencia	genus	Providencia	-	-	-	8
GCA_029193595.1	12	7	hangzhouensis	GCA_029193595:AB434	1	2774	42.14	Col3M	000015__JX514065	-	-	-	-	-	-	non-mobilizable	JQ776508	0.00028831	Proteus mirabilis	AB434	AK211	phylum	Pseudomonadota	phylum	Pseudomonadota	-	-	-	47
GCA_029277825.1	1	2	Taxon 7	GCA_029277825:AA860	1	239161	51.66	IncC,rep_cluster_1254	000092__CP025470,000562__KT346360_00001	MOBH,MOBH	NC_012885_00072,NC_012690_00071	MPF_F	NC_009140_00071,NC_014170_00023,NC_012885_00083,NC_016974_00085,NC_012885_00091,NC_023291_00077,NC_012885_00167,NC_012885_00088	MOBH	JQ319772	conjugative	CP040068	0.00723198	Escherichia coli	AA860	AJ277	class	Gammaproteobacteria	class	Gammaproteobacteria	-	-	-	0
GCA_029277825.1	1	2	Taxon 7	GCA_029277825:AB434	1	2683	41.78	Col3M	000015__JX514065	-	-	-	-	-	-	non-mobilizable	JQ776508	0.000239895	Proteus mirabilis	AB434	AK211	phylum	Pseudomonadota	phylum	Pseudomonadota	-	-	-	47
GCA_029277825.1	1	2	Taxon 7	GCA_029277825:AD488	1	3945	48.09	Col3M	000015__JX514065	MOBQ	NC_021523_00003	-	-	-	-	mobilizable	KJ158441	0.0118471	Salmonella enterica subsp. enterica serovar Hadar	AD488	AN060	phylum	Pseudomonadota	phylum	Pseudomonadota	-	-	-	57
GCA_029277825.1	1	2	Taxon 7	GCA_029277825:AC120	1	8132	61.84	IncQ1	000192__AM183225_00009	MOBQ	CP022499	-	-	MOBQ	CP016527	mobilizable	CP042603	0.001839	Escherichia coli	AC120	AL174	phylum	Pseudomonadota	phylum	Pseudomonadota	phylum	Pseudomonadota	2653965; 25389419; 20851899	15
GCA_029277985.1	1	2	Taxon 7	GCA_029277985:AA860	1	207362	52.22	IncC,rep_cluster_1254	000092__CP025470,000562__KT346360_00001	MOBH,MOBH	NC_012885_00072,NC_012690_00071	MPF_F	NC_009140_00071,NC_014170_00023,NC_012885_00083,NC_016974_00085,NC_012885_00091,NC_023291_00077,NC_012885_00167,NC_012885_00088	MOBH	JQ319772	conjugative	CP026207	0.00770681	Escherichia coli	AA860	AJ277	class	Gammaproteobacteria	class	Gammaproteobacteria	-	-	-	0
GCA_029277985.1	1	2	Taxon 7	GCA_029277985:AB434	1	2683	41.78	Col3M	000015__JX514065	-	-	-	-	-	-	non-mobilizable	JQ776508	0.000167546	Proteus mirabilis	AB434	AK211	phylum	Pseudomonadota	phylum	Pseudomonadota	-	-	-	47
GCA_029277985.1	1	2	Taxon 7	GCA_029277985:AD488	1	3945	48.09	Col3M	000015__JX514065	MOBQ	NC_021523_00003	-	-	-	-	mobilizable	KJ158441	0.0119383	Salmonella enterica subsp. enterica serovar Hadar	AD488	AN060	phylum	Pseudomonadota	phylum	Pseudomonadota	-	-	-	57
GCA_029277985.1	1	2	Taxon 7	GCA_029277985:AC120	1	8132	61.84	IncQ1	000192__AM183225_00009	MOBQ	CP022499	-	-	MOBQ	CP016527	mobilizable	CP042603	0.001839	Escherichia coli	AC120	AL174	phylum	Pseudomonadota	phylum	Pseudomonadota	phylum	Pseudomonadota	2653965; 25389419; 20851899	15
GCA_029278185.1	1	2	Taxon 7	GCA_029278185:AA860	1	238333	51.66	IncC,rep_cluster_1254	000092__CP025470,000562__KT346360_00001	MOBH,MOBH	NC_012885_00072,NC_012690_00071	MPF_F	NC_009140_00071,NC_014170_00023,NC_012885_00083,NC_016974_00085,NC_012885_00091,NC_023291_00077,NC_012885_00167,NC_012885_00088	MOBH	JQ319772	conjugative	CP040068	0.00723198	Escherichia coli	AA860	AJ277	class	Gammaproteobacteria	class	Gammaproteobacteria	-	-	-	0
GCA_029278185.1	1	2	Taxon 7	GCA_029278185:AB434	1	2683	41.78	Col3M	000015__JX514065	-	-	-	-	-	-	non-mobilizable	JQ776508	0.000191626	Proteus mirabilis	AB434	AK211	phylum	Pseudomonadota	phylum	Pseudomonadota	-	-	-	47
GCA_029278185.1	1	2	Taxon 7	GCA_029278185:AA531	1	3223	56.35	ColRNAI_rep_cluster_1987	CP041116_00002	MOBP	NC_013090_00004	-	-	MOB_unknown	CP016722	mobilizable	CP016867	0.000215742	Salmonella enterica subsp. enterica serovar Typhimurium str. CDC 2010K-1587	AA531	AI714	multi_phyla	Actinomycetota,Pseudomonadota	multi-phylla	Actinomycetota,Pseudomonadota	-	-	-	59
GCA_029278185.1	1	2	Taxon 7	GCA_029278185:AD488	1	3945	48.09	Col3M	000015__JX514065	MOBQ	NC_021523_00003	-	-	-	-	mobilizable	KJ158441	0.0118471	Salmonella enterica subsp. enterica serovar Hadar	AD488	AN060	phylum	Pseudomonadota	phylum	Pseudomonadota	-	-	-	57
GCA_029278185.1	1	2	Taxon 7	GCA_029278185:AC120	1	8132	61.84	IncQ1	000192__AM183225_00009	MOBQ	CP022499	-	-	MOBQ	CP016527	mobilizable	CP042603	0.001839	Escherichia coli	AC120	AL174	phylum	Pseudomonadota	phylum	Pseudomonadota	phylum	Pseudomonadota	2653965; 25389419; 20851899	15
GCA_029350705.1	4	1	stuartii	GCA_029350705:AA860	7	129374	52.08	IncC	000092__CP025470	MOBH,MOBH	NC_012885_00072,NC_012690_00071	MPF_F	NC_009140_00071,NC_014170_00023,NC_012885_00083,NC_016974_00085,NC_012885_00167,NC_012885_00091,NC_012885_00088	MOBH	JQ319772	conjugative	KR559889	0.00375609	Klebsiella pneumoniae	AA860	AJ275	phylum	Pseudomonadota	class	Gammaproteobacteria	phylum	Pseudomonadota	23800906; 20138094; 19482926; 24567731; 28842132; 20851899; 22290972; 19949054	0
GCA_900455105.1	6	18	rustigianii	GCA_900455105:AB132	1	144925	45.41	IncT	000208__NC_020123_00061	MOBH	NC_003905_00194	MPF_F	NC_003905_00195,NC_003905_00201,NC_003905_00202,NC_003905_00204,NC_003905_00209,NC_003905_00210,NC_003905_00232,NC_003905_00206	-	-	conjugative	NC_003905	0.00964976	Proteus vulgaris	AB132	AJ733	order	Enterobacterales	order	Enterobacterales	order	Enterobacterales	12029035; 23357767	3
GCA_900455285.1	4	1	stuartii	GCA_900455285:AA860	1	192418	51.85	IncC,rep_cluster_1527	000092__CP025470,000882__CP012005_00092	MOBH,MOBH	NC_012885_00072,NC_012690_00071	MPF_F	NC_009140_00071,NC_014170_00023,NC_012885_00083,NC_016974_00085,NC_012885_00091,NC_023291_00077,NC_012885_00167,NC_012885_00088	MOBH	CP006052	conjugative	KX156773	0.00614558	Escherichia coli	AA860	AJ271	class	Gammaproteobacteria	class	Gammaproteobacteria	-	-	-	0
GCA_902377615.1	6	18	rustigianii	GCA_902377615:novel_c4b04f3eb100e172ee810f1ec0137ce9	1	9205	43.57	-	-	MOBQ	KT351737_00004	-	-	-	-	mobilizable	CP029726	0.0955937	Proteus mirabilis	novel_c4b04f3eb100e172ee810f1ec0137ce9	-	order	Enterobacterales	order	Enterobacterales	-	-	-	43
GCA_915401705.1	2	15	alcalifaciens	GCA_915401705:novel_0a374c60a86813ebbfe3884c4763c1dd	1	57474	42.39	rep_cluster_1220	000516__KX832928_00016	-	-	-	-	-	-	non-mobilizable	CP008919	0.0794837	Providencia stuartii	novel_0a374c60a86813ebbfe3884c4763c1dd	-	genus	Providencia	genus	Providencia	-	-	-	9
GCA_915401715.1	2	15	alcalifaciens	GCA_915401715:novel_c7db5aff02d76e1b69fc5d405aefe10c	1	57474	42.39	rep_cluster_1220	000516__KX832928_00016	-	-	-	-	-	-	non-mobilizable	CP008919	0.0794837	Providencia stuartii	novel_c7db5aff02d76e1b69fc5d405aefe10c	-	genus	Providencia	genus	Providencia	-	-	-	9
GCA_915401735.1	2	15	alcalifaciens	GCA_915401735:novel_2398b245401b01b16875b5173f3ac7f2	1	57474	42.39	rep_cluster_1220	000516__KX832928_00016	-	-	-	-	-	-	non-mobilizable	CP008919	0.0794837	Providencia stuartii	novel_2398b245401b01b16875b5173f3ac7f2	-	genus	Providencia	genus	Providencia	-	-	-	9
GCA_915401765.1	2	15	alcalifaciens	GCA_915401765:novel_c7db5aff02d76e1b69fc5d405aefe10c	1	57474	42.39	rep_cluster_1220	000516__KX832928_00016	-	-	-	-	-	-	non-mobilizable	CP008919	0.0794837	Providencia stuartii	novel_c7db5aff02d76e1b69fc5d405aefe10c	-	genus	Providencia	genus	Providencia	-	-	-	9
GCA_915402015.1	2	15	alcalifaciens	GCA_915402015:novel_384decfe519597882d01674fc42cc95f	1	57474	42.39	rep_cluster_1220	000516__KX832928_00016	-	-	-	-	-	-	non-mobilizable	CP008919	0.0794837	Providencia stuartii	novel_384decfe519597882d01674fc42cc95f	-	genus	Providencia	genus	Providencia	-	-	-	9
GCA_947501775.1	5	3	manganoxydans	GCA_947501775:AA133	6	67305	41.75	rep_cluster_1220	000516__KX832928_00016	-	-	-	-	-	-	non-mobilizable	CP017672	0.0501998	Providencia rettgeri	AA133	-	genus	Providencia	genus	Providencia	-	-	-	8
